# Supplementary material for: Screening for cold tolerance genes in C. elegans, whose expressions are affected by anticancer drugs camptothecin and leptomycin B
Source: Sci Rep. 2024 Mar 5;14:5401. doi: 10.1038/s41598-024-55794-z (PMC10914781; doi:10.1038/s41598-024-55794-z)
Supplement: Supplementary file 1 — Supplementary Information 1. [file 41598_2024_55794_MOESM1_ESM.xlsx]

## Sheet: Figure 2d
	Raw data for Figure 2d (25℃ cultivation)
	Strain	Nomal	Number of individuals showing developmental abnormalities	Total	Percentage of individuals developing into adults (%)		25℃ cultivation	Nomal	Number of individuals showing developmental abnormalities	Total	Percentage of individuals developing into adults (%)
	Wild-type control	300	0	300	100.00%		Wild-type control	300	0	300	100.00%
	Wild-type with CPT	293	0	293	100.00%		Wild-type with LMB	325	0	325	100.00%
	P value and statistical significance						P value and statistical significance
	Test	Fisher's exact test					Test	Fisher's exact test
	P value	>0.9999					P value	>0.9999
	P value summary	ns					P value summary	ns
	One- or two-sided	Two-sided					One- or two-sided	Two-sided
	Statistically significant (P < 0.05)?	No					Statistically significant (P < 0.05)?	No

## Sheet: Figure 2e
	Raw data for Figure 2e (25℃->2℃(48h))
	Strain	Survival rate (%)	SEM	Total animals	Number of assay (Number of plates)
	LMB (0 mM)	5.59333	0.603126	827	15
	LMB(0.1 mM)	9.94	1.05617	910	15
	LMB(1 mM)	11.76	0.86318	914	15
	LMB(10 mM)	46.2867	3.85123	881	15
	[ANOVA table]						*：p＜0.05, **：p＜0.01
	Source of variation	Degrees of freedom	Sum of squared deviation	Unbiased estimate of population variance	Variance ratio	p value	Evaluation
	Totality	59	19444.8
	A	3	15860.1	5286.69	82.5866	1.50534e-20	**
	Error	56	3584.78	64.0139
	[Dunnett’s tests]						Confidence level 95%		Confidence level 99%
	Category 1	Category 2	Difference	Statistic	p value	Evaluation	Lower limit	Upper limit	Lower limit	Upper limit
	LMB (0 mM)	LMB(0.1 mM)	-4.34667	1.48782	0.321195	n.s.	-11.4003	2.70698	-13.225	4.53165
	LMB (0 mM)	LMB(1 mM)	-6.16667	2.11078	0.0991568	n.s.	-13.2203	0.886985	-15.045	2.71165
	LMB (0 mM)	LMB(10 mM)	-40.6933	13.9289	6.22147e-07	**	-47.747	-33.6397	-49.5716	-31.815

## Sheet: Figure 2f
	Raw data for Figure 2f (25℃->2℃(48h))
	Strain	Survival rate (%)	SEM	Total animals	Number of assay (Number of plates)
	CPT (0 mM)	4.3	0.677705	1011	15
	CPT (0.1 mM)	6.28667	0.569714	918	15
	CPT (1 mM)	10.1643	0.951334	723	14
	CPT (10 mM)	26.6429	1.73905	667	14
	[ANOVA table]						*：p＜0.05, **：p＜0.01
	Source of variation	Degrees of freedom	Sum of squared deviation	Unbiased estimate of population variance	Variance ratio	p value	Evaluation
	Totality	57	5298.52
	A	3	4419.68	1473.23	90.5214	4.67398e-21	**
	Error	54	878.844	16.2749
	[Dunnett’s tests]						Confidence level 95%		Confidence level 99%
	Category 1	Category 2	Difference	Statistic	p value	Evaluation	Lower limit	Upper limit	Lower limit	Upper limit
	CPT (0 mM)	CPT (0.1 mM)	-1.98667	1.34864	0.401204	n.s.	-5.5504	1.57707	-6.47249	2.49916
	CPT (0 mM)	CPT (1 mM)	-5.86429	3.91171	0.00074868	**	-9.4911	-2.23747	-10.4295	-1.29906
	CPT (0 mM)	CPT (10 mM)	-22.3429	14.9036	6.22145e-07	**	-25.9697	-18.716	-26.9081	-17.7776

## Sheet: Figure 3a
Raw data for Figure 3a (25℃->2℃(48h))
Condition：	Two side
Formula：	Unpaired t-test（Welch）
α=0.05
	Wild type control	Wild type with LMB
Average	24.7333	81.55
Dispersion	95.2915	63.2445
The number of plates	12	12
Total animals	1041	1026
Hypothesized Mean Difference	0
Degree of freedom	21
t	-15.6316
P(T<=t) one side	2.42216e-13
t border value (one side)	1.72074
P(T<=t) both sides	4.84432e-13
t border value (both sides)	2.07961

## Sheet: Figure 3b
Raw data for Figure 3k (25℃->2℃(48h))
Condition：	Two side
Formula：	Unpaired t-test（Welch）
α=0.05
	daf-2(e1370) control	daf-2(e1370) with LMB
Average	59.575	62.9917
Dispersion	279.324	233.01
The number of plates	12	12
Total animals	1454	982
Hypothesized Mean Difference	0
Degree of freedom	22
t	-0.522898
P(T<=t) one side	0.303136
t border value (one side)	1.71714
P(T<=t) both sides	0.606272
t border value (both sides)	2.07387

## Sheet: Figure 3d
Raw data for Figure 3d
Category	-LOG10(p-value)	PValue
Extracellular material	7.49894	3.17e-08
Metabolism	6.46597	3.42e-07
Proteolysis general	5.91364	1.22e-06
Stress response	4.46092	3.46e-05
Muscle function	2.02085	0.00953118

## Sheet: Figure 3e
Raw data for Figure 3e
Category	-LOG10(p-value)	PValue
Extracellular material	14.3161	4.83e-15
Stress response	8.4318	3.7e-09
Metabolism	7.22915	5.9e-08
Proteolysis general	2.85074	0.00141013
Transcription: unassigned	2.46534	0.00342501

## Sheet: Figure 3g
Raw data for Figure 3g
Category	-LOG10(p-value)	PValue
Stress response	3.60937e-24	23.4426
Extracellular material	1.01871e-11	10.9919
Transmembrane transport	1.26617e-06	5.89751
Transcription: chromatin	4.2931e-06	5.36723
Proteolysis proteasome	8.79553e-06	5.05574
Proteolysis general	9.01116e-06	5.04522
Metabolism	0.0090049	2.04552

## Sheet: Figure 3h
Raw data for Figure 3h
Category	-LOG10(p-value)	PValue
Extracellular material	29.4458	3.58e-30
Stress response	19.2006	6.3e-20
Metabolism	6.68956	2.04e-07
Proteolysis general	6.19992	6.31e-07
Transmembrane transport	3.453	0.000352368
Major sperm protein	2.51024	0.00308862
Lysosome	2.15061	0.00706946
Development	2.07998	0.00831797
Proteolysis proteasome	2.07633	0.00838823

## Sheet: Figure 4a
	Raw data for Figure 3a (25℃->2℃(24h))
	Strain	Survival rate (%)	SEM	Total animals	Number of assay (Number of plates)
	Wild-type	45.1049	4.44587	2526	16
	catp-3(ok1612)	65.791	4.8651	1848	13
	cpr-1(ok1344)	57.174	6.13902	1033	9
	ctl-1(ok1242)	59.365	2.12338	1226	11
	flp-6(ok3056)	22.7554	3.70692	1151	9
	nex-3(gk385)	43.5919	3.44906	1117	9
	pgp-9(tm830)	26.0961	5.67891	1357	9
	sto-1(tm1503)	42.5453	5.76331	1440	9
	tag-196(ok822)	22.8004	5.7225	1412	12
	gfi-1(ok2669)	25.1421	3.36117	1545	11
	lys-7(ok1384)	60.1859	4.90044	604	9
	chtl-1(ok1695)	63.0319	1.52547	930	10
	meg-4(ax2081)	53.3681	3.1082	1226	9
	[ANOVA table]						*：p＜0.05, **：p＜0.01
	Source of variation	Degrees of freedom	Sum of squared deviation	Unbiased estimate of population variance	Variance ratio	p value	Evaluation
	Totality	135	59565.3
	A	12	33160.9	2763.41	12.8728	9.8958e-17	**
	Error	123	26404.4	214.67
	[Dunnett’s tests]						Confidence level 95%		Confidence level 99%
	Category 1	Category 2	Difference	Statistic	p value	Evaluation	Lower limit	Upper limit	Lower limit	Upper limit
	Wild-type	catp-3(ok1612)	-20.6861	3.78116	0.00273652	**	-36.3008	-5.07137	-39.2649	-2.1073
	Wild-type	cpr-1(ok1344)	-12.0691	1.97697	0.363439	n.s.	-29.4934	5.35523	-32.801	8.6628
	Wild-type	ctl-1(ok1242)	-14.2601	2.48492	0.127498	n.s.	-30.6393	2.11906	-33.7485	5.22824
	Wild-type	flp-6(ok3056)	22.3494	3.66094	0.00415248	**	4.92513	39.7738	1.61756	43.0813
	Wild-type	nex-3(gk385)	1.51302	0.24784	1	n.s.	-15.9113	18.9373	-19.2189	22.2449
	Wild-type	pgp-9(tm830)	19.0088	3.11372	0.0238974	*	1.58445	36.4331	-1.72312	39.7407
	Wild-type	sto-1(tm1503)	2.55954	0.419264	0.999991	n.s.	-14.8648	19.9839	-18.1724	23.2914
	Wild-type	tag-196(ok822)	22.3045	3.98637	0.00130994	**	6.33481	38.2741	3.30337	41.3056
	Wild-type	gfi-1(ok2669)	19.9627	3.47863	0.00764804	**	3.58354	36.3419	0.474355	39.4511
	Wild-type	lys-7(ok1384)	-15.081	2.47034	0.131921	n.s.	-32.5054	2.34328	-35.8129	5.65085
	Wild-type	chtl-1(ok1695)	-17.927	3.03526	0.0300662	*	-34.7846	-1.06952	-37.9845	2.13046
	Wild-type	meg-4(ax2081)	-8.26325	1.35356	0.817017	n.s.	-25.6876	9.16107	-28.9951	12.4686

[truncated: 36 more sheets: Figure 4b, Figure 5a, Figure 5b, Figure5c, Figure 5d, Figure 5e, Figure 5f, Figure 6a, Figure 6b, Figure S1, Figure S2a , Figure S2b , Figure S2c , Figure S2d , Figure S2e , Figure S2f , Figure S2g , Figure S3a, Figure S3b, Figure S3c …]
