# Supplementary material for: Screening for cold tolerance genes in C. elegans, whose expressions are affected by anticancer drugs camptothecin and leptomycin B
Source: Sci Rep. 2024 Mar 5;14:5401. doi: 10.1038/s41598-024-55794-z (PMC10914781; doi:10.1038/s41598-024-55794-z)
Supplement: Supplementary file 3 — Supplementary Information 3. [file 41598_2024_55794_MOESM3_ESM.xlsx]

## Sheet: Supplementary Table1
Supplementary Table1
RNA sequencing analysis of animals cultivated at 25°C for 20 hours under LMB exposure
(logFC>1 p<0.01)
Name	Max group means	Fold change	Log fold change	P-value
alh-4	111.325	2.15106	1.10505	0.0005207
aqp-2	325.813	2.82735	1.49945	3.081e-09
asp-1	2324.78	2.01378	1.0099	2.053e-10
atn-1	50.1513	2.74545	1.45705	0.0002786
cah-3	80.7297	5.84295	2.5467	0.0002392
ccg-1	346.834	2.40902	1.26844	4.794e-06
cle-1	13.8941	6.51488	2.70374	0.001389
cpi-1	1119.64	2.38884	1.25631	5.36e-07
col-8	451.793	2.9073	1.53968	1.132e-07
col-19	277.435	2.83662	1.50417	7.213e-07
col-20	520.303	3.63497	1.86194	3.458e-09
col-42	216.089	2.07696	1.05447	0.002873
col-95	1134.62	2.12134	1.08498	1.567e-07
col-106	1274.42	2.10422	1.07328	1.101e-07
col-119	1365.36	2.27109	1.18338	1.47e-10
col-124	518.136	3.4847	1.80103	3.741e-10
col-140	1449.78	2.62855	1.39427	3.829e-11
col-165	57.1624	4.09222	2.03288	0.006102
col-178	802.972	2.04131	1.0295	1.243e-06
col-181	1601.19	2.01692	1.01215	8.426e-07
col-184	1210.6	2.33815	1.22537	1.541e-10
cpn-3	554.965	2.52264	1.33493	5.304e-06
cpn-4	132.966	2.66424	1.41372	0.007101
cpr-1	249.542	2.59679	1.37673	3.695e-05
cpr-3	320.388	21.1791	4.40457	4.574e-14
cpr-4	2571.1	14.0719	3.81475	0
cpr-5	210.303	2.04255	1.03037	0.007357
cpz-2	116.421	2.57322	1.36357	0.0001887
ctl-1	80.9307	2.1667	1.1155	0.008003
dhs-14	57.7143	5.95693	2.57457	0.002473
dlg-1	45.3397	3.41754	1.77296	5.107e-06
dpy-14	450.735	3.80575	1.92818	2.405e-12
dpy-17	276.123	4.22168	2.07782	1.649e-08
far-3	81.9115	8.46269	3.08112	0.001827
flp-6	150.187	3.22232	1.6881	0.0004279
gem-4	28.1917	3.74133	1.90355	0.00765
gln-3	337.285	2.51625	1.33127	1.355e-08
gst-5	90.2569	10.4424	3.38438	0.0006005
gst-24	227.271	155.971	7.28513	0.002044
hbl-1	27.7764	12.9175	3.69125	1.068e-05
hch-1	24.4638	7.27526	2.863	0.004066
hil-7	113.951	4.4246	2.14555	0.0002008
hpd-1	257.566	2.34853	1.23176	7.798e-06
hsp-43	319.53	3.52651	1.81824	1.662e-08
lys-3	107.956	11.9893	3.58367	9.128e-05
lys-4	439.136	22.6472	4.50126	2.5e-12
nex-1	456.823	2.1587	1.11016	2.286e-06
nex-2	62.841	3.75392	1.9084	6.668e-05
nex-3	94.63	3.95288	1.9829	0.000203
nfm-1	17.8322	7.33394	2.87459	0.007522
nmy-1	47.7279	2.05308	1.03779	0.0001899
odc-1	53.9848	7.04972	2.81757	0.0003482
pab-2	58.0283	2.069	1.04893	0.0009496
pcp-3	23.3904	3.87542	1.95435	0.001788
pfn-2	222.281	2.8707	1.5214	2.744e-05
pgp-9	14.4965	3.30248	1.72355	0.008103
pmp-4	25.9762	6.51438	2.70363	0.00133
pqn-31	43.8788	14.6056	3.86845	0.002317
skr-3	144.609	10.9729	3.45587	2.745e-05
sto-1	65.35	4.00317	2.00114	0.001546
tag-196	109.276	2.12655	1.08851	0.001156
C08E8.4	85.4646	77.2854	6.27212	0.008591
gpx-5	89.0686	3.149	1.65489	0.00345
dohh-1	103.158	4.42441	2.14549	0.0001204
ccdc-55	90.7675	2.28945	1.195	0.008727
C18E9.9	91.758	3.91618	1.96945	0.008072
fipr-22	148.839	93.8598	6.55244	0.005832
C39E9.11	149.5	2.10589	1.07443	0.001042
C49F5.7	162.686	4.44245	2.15135	0.001972
C53B4.3	30.0994	8.0664	3.01192	0.002369
C54G4.7	32.9121	8.8587	3.14709	0.001419
ttr-44	173.239	3.58843	1.84335	0.0001731
D1086.1	75.0784	4.38088	2.13122	0.005431
D1086.3	249.449	7.32129	2.8721	2.051e-08
D1086.6	64.7734	2.74833	1.45856	0.009798
E01G4.3	95.123	2.6648	1.41403	0.009852
F07H5.13	76.528	5.67814	2.50542	0.005263
F08B12.4	738.815	2.87501	1.52357	4.511e-08
F08G2.5	224.954	18.7771	4.2309	2.679e-07
oac-14	63.524	4.91721	2.29784	9.661e-05
F15G9.1	111.508	3.93996	1.97818	0.0002291
cut-3	62.2712	3.04938	1.60852	0.006313
thn-2	308.737	12.0708	3.59344	6.328e-10
sac-1	137.053	2.0253	1.01813	0.001333
F32D8.14	83.4966	2.59589	1.37623	0.006875
clec-62	66.0828	3.19647	1.67648	0.006173
wdr-48	73.6173	2.03051	1.02184	0.002441
F36F2.2	56.9832	13.9236	3.79946	0.00286
F53B2.8	98.0169	3.41349	1.77125	0.002498
F55B11.3	133.131	2.26231	1.1778	0.002193
F56H9.2	1214.36	2.79756	1.48417	2.659e-08
F57C2.4	221.858	3.51789	1.81471	0.005954
F57F5.1	1173.52	2.09694	1.06828	5.968e-11
F57G12.1	73.0334	3.41266	1.7709	7.159e-05
ttr-50	278.712	2.16253	1.11272	8.78e-05
F58D5.5	41.8863	2.45154	1.29369	0.004475
amph-1	41.5902	2.93672	1.5542	0.00327
dgat-2	83.6587	8.08678	3.01556	0.000107
cyp-31A2	107.625	2.12126	1.08492	0.003497
ttr-51	1695.72	3.88626	1.95838	1.11e-16
cdr-4	385.189	35.5488	5.15173	2.46e-10
cpg-7	103.008	2.64207	1.40167	0.006549
M01G12.9	23.5195	11.8738	3.56971	0.005243
M28.10	200.891	2.68426	1.42453	4.149e-05
ugt-62	265.765	8.32993	3.0583	1.021e-12
clec-190	214.72	9.25449	3.21015	4.805e-07
R11A8.1	28.9086	4.38226	2.13167	0.006005
T01D3.6	194.605	10.048	3.32883	0
sqst-1	172.626	2.73398	1.451	9.14e-08
T13F3.6	106.503	3.89242	1.96067	0.002188
sptl-3	55.7714	2.16996	1.11767	0.007718
T23F11.6	95.3446	4.81823	2.2685	0.00487
T27D12.1	36.8258	2.96357	1.56734	0.006967
T28B8.1	129.525	2.14975	1.10417	0.0039
W01F3.2	196.278	2.80769	1.48939	5.22e-05
W02D9.6	188.793	3.42894	1.77776	0.003351
W04A8.4	88.1092	2.44341	1.2889	0.009204
Y47H10A.5	640.973	38.5933	5.27028	0
efhd-1	18.0964	5.12075	2.35636	0.008945
ttr-25	160.4	3.20913	1.68218	0.001191
ttr-26	147.781	5.84223	2.54652	0.0001567
Y54E5A.5	292.342	3.12781	1.64515	2.126e-05
Y57G11B.5	470.41	3.0174	1.59331	1.076e-08
ebp-1	70.6456	5.67159	2.50375	0.0008596
fbxa-114	38.8158	6.48427	2.69694	0.008253
MTCE.7	254.841	2.02505	1.01796	0.00344
faah-2	49.5456	2.38186	1.25209	0.007248
valv-1	154.47	6.43538	2.68602	0.000984
C06G3.6	32.3015	3.45036	1.78675	0.006154
fbxa-163	97.2279	113.125	6.82178	0.003824
catp-3	49.5881	3.54052	1.82396	5.701e-06
C17H12.8	688.357	2.56577	1.35939	8.736e-10
clec-266	273.13	2.23571	1.16073	6.758e-05
C25E10.8	119.047	5.12091	2.3564	0.004745
tdo-2	81.1958	4.25053	2.08764	2.291e-05
C33G8.2	38.3577	14.2463	3.83251	0.003903
C34H4.2	195.467	7.97896	2.9962	2.835e-12
C42D4.1	2013.74	4.29593	2.10297	0
C50F7.5	1486.22	11.5137	3.52528	0
C53B7.3	152.342	3.2042	1.67997	0.0001633
cebp-1	72.3679	5.84295	2.5467	0.0001844
E04F6.8	302.293	2.68289	1.42379	0.0006451
E04F6.9	409.618	6.29414	2.65401	2.527e-07
numr-2	422.229	339.902	8.40898	0.0003627
numr-1	397.913	321.534	8.32883	0.0004216
F09E5.7	69.9166	2.32075	1.21459	0.005762
upb-1	297.274	3.51786	1.8147	1.004e-10
jmjd-3.1	11.4484	6.48417	2.69692	0.008298
F20A1.10	207.249	7.39176	2.88592	0.0001182
F21C10.10	323.717	7.97399	2.9953	1.718e-11
F22H10.2	484.392	42.7387	5.41747	2.283e-05
F22H10.3	896.879	4.0911	2.03249	1.096e-09
dct-6	25.4811	2.66398	1.41358	0.007705
F29B9.8	53.4666	2.70031	1.43313	0.002678
F37C4.5	688.761	3.30714	1.72559	0
sand-1	144.638	2.24491	1.16666	0.0003214
msra-1	120.985	3.97383	1.99053	0.0005639
F46H5.7	73.9396	2.30791	1.20659	0.0001413
F53A9.1	355.417	109.628	6.77647	0.004363
F53B1.8	13.3188	6.48322	2.69671	0.009981
mff-2	94.8343	3.74521	1.90505	0.003023
eme-1	54.9262	2.51323	1.32954	0.008572
K11H12.8	138.679	2.46768	1.30315	0.0006114
asns-2	81.1087	10.781	3.43041	4.43e-07
R02F2.1	719.386	2.94579	1.55865	0
cyp-33C8	44.5495	6.10204	2.60929	0.0004511
T12B3.3	174.47	2.72911	1.44843	1.537e-05
hex-1	73.9138	2.17695	1.12231	0.003001
pqbp-1.1	87.3503	2.76546	1.46752	0.002539
T22B7.7	95.3531	14.3735	3.84534	4.189e-06
T22B11.4	13.0044	11.8744	3.56978	0.005321
T23B3.2	169.513	5.96516	2.57656	0.0001548
T23F2.3	186.677	4.38234	2.1317	0.007979
T24C4.4	150.606	9.19651	3.20109	0.0003294
T28A11.2	187.581	3.6211	1.85643	0.0002792
W01A11.1	141.832	2.25067	1.17035	0.001216
W05H9.1	282.827	2.19843	1.13647	7.584e-06
W05H9.3	601.458	4.45135	2.15424	0
W09C3.7	43.6271	6.08716	2.60577	0.009701
Y22D7AL.15	113.507	9.25679	3.21051	0.00137
spp-23	295.017	17.5905	4.13672	2.645e-05
Y39G10AR.11	45.3899	3.76498	1.91264	0.0003294
Y58A7A.3	77.098	10.5111	3.39384	4.879e-09
Y58A7A.5	121.4	19.2471	4.26657	4.382e-05
acp-6	1031.37	3.545	1.82579	0
Y97E10AR.6	116.287	2.15411	1.10709	0.002004
Y102A11A.3	16.4883	6.96227	2.79956	0.0001595
ZK1055.7	252.493	29.6534	4.89012	2.121e-14
ZK1290.5	41.8564	12.5559	3.6503	0.00423
D1086.11	115.006	2.11913	1.08347	0.004414
T26H5.9	217.15	4.33584	2.11631	0.0008388
C18H7.11	34.5825	6.87925	2.78225	0.005388
ttr-45	1086.61	6.13273	2.61653	0
C08A9.10	219.872	3.45151	1.78723	0.000232
rpr-1	397.783	26.369	4.72077	0.0002346
C25F9.11	112.765	17.3405	4.11607	0.001127
Y37H2A.14	279.05	29.9178	4.90293	4.069e-07
F15B9.10	118.871	5.20494	2.37988	3.82e-06
F33H12.7	726.363	64.8471	6.01897	4.166e-10
slrp-1	226.064	2.16557	1.11475	0.00181
paxt-1	108.832	2.18889	1.1302	0.00626
zip-9	111.357	2.48641	1.31407	0.007894
msa-1	193.718	3.76669	1.9133	0.0004756
pgph-2	159.224	3.82919	1.93704	5.693e-05
ipla-2	18.7405	3.89849	1.96292	0.004716
nog-1	371.37	4.18189	2.06415	0
ifo-1	18.332	4.96724	2.31244	0.0006936
pgph-3	77.7651	8.18818	3.03354	0.0002192
ipla-7	79.5866	11.0927	3.47154	1.374e-07

## Sheet: Supplementary Table2
Supplementary Table2
RNA sequencing analysis of animals cultivated at 25°C for 20 hours under LMB exposure
(logFC<-1 p<0.01)
Name	Max group means	Fold change	Log fold change	P-value
clu-1	55.368	-3.16179	-1.66074	1.237e-07
col-3	800.436	-6.31366	-2.65848	2.155e-13
col-10	341.037	-12.5438	-3.6489	1.545e-09
col-13	71.8259	-20.5025	-4.35773	0.0009641
col-17	220.955	-265.433	-8.0522	0.0009866
col-39	78.277	-9.87621	-3.30396	9.772e-05
col-41	81.8887	-123.842	-6.95235	0.003884
col-73	263.803	-282.033	-8.13972	0.0006368
col-90	76.0673	-95.0777	-6.57104	0.006787
col-93	134.429	-4.57549	-2.19393	0.0004296
col-94	105.844	-9.77618	-3.28927	0.0001614
col-107	138.248	-12.1089	-3.598	9.28e-06
col-125	285.772	-11.7003	-3.54848	4.997e-08
col-144	511.766	-24.3465	-4.60564	9.437e-15
col-159	59.3532	-18.4945	-4.20902	0.001487
col-166	290.435	-19.9838	-4.32076	8.882e-11
col-167	304.569	-10.7676	-3.42862	7.317e-09
cyn-8	27.4526	-4.94716	-2.3066	0.002624
dpy-4	283.6	-312.057	-8.28567	0.0005869
dpy-5	218.953	-215.983	-7.75477	0.001372
dpy-13	258.93	-280.231	-8.13047	0.0006896
dpy-21	16.4924	-2.44447	-1.28952	0.003803
elo-2	195.437	-3.24056	-1.69624	8.714e-07
gfi-1	66.3756	-4.7961	-2.26186	2.897e-07
grl-16	56.7022	-8.83199	-3.14274	2.471e-05
gst-13	60.7642	-4.46162	-2.15757	0.005091
hil-5	315.634	-2.15775	-1.10953	0.0002094
hsp-1	1916.76	-2.13334	-1.09311	4.913e-10
hsp-60	262.164	-2.54186	-1.34588	1.897e-07
imb-1	61.0253	-2.34682	-1.23071	0.0001251
iars-2	33.5219	-2.90993	-1.54098	0.0006063
laf-1	52.4951	-2.33539	-1.22367	0.0001353
lec-9	251.949	-2.07705	-1.05454	0.002816
lys-2	268.851	-2.09525	-1.06712	9.606e-05
lys-7	564.427	-4.9119	-2.29628	2.098e-14
mcm-3	228.552	-2.13268	-1.09266	4.987e-07
mes-1	10.856	-6.42874	-2.68454	0.008013
pqn-27	49.1068	-2.59098	-1.3735	0.001165
ram-2	150.52	-3.85331	-1.9461	5.452e-05
rhr-1	72.07	-3.35356	-1.74569	0.0001314
rol-8	67.5947	-84.2178	-6.39605	0.008045
rps-2	1144.41	-2.34054	-1.22684	4.052e-10
sft-4	130.02	-2.19585	-1.13478	0.001637
sqt-2	92.7764	-104.729	-6.71052	0.005421
sur-5	42.5579	-2.8151	-1.49319	0.002153
tfg-1	116.481	-2.34241	-1.22799	0.0001676
vit-1	430.794	-2.406	-1.26664	8.993e-14
vit-4	2141.96	-3.26715	-1.70803	0
vit-5	3753.82	-2.12574	-1.08796	6.25e-11
B0024.4	48.3894	-5.6741	-2.50439	0.001142
B0035.13	49.159	-4.02701	-2.00971	0.004503
pho-11	126.326	-5.11388	-2.35442	2.572e-07
ugt-22	23.9553	-4.70277	-2.23351	0.004491
cbl-1	26.6485	-7.32473	-2.87278	0.005613
C29F3.7	31.73	-6.71617	-2.74764	0.001793
C31C9.2	145.077	-2.07945	-1.05621	0.001252
C32H11.4	50.7973	-10.4529	-3.38583	0.0008278
dod-24	118.623	-42.716	-5.41671	1.537e-05
C47E12.3	40.3684	-2.6933	-1.42937	0.003845
C49C3.4	29.2494	-4.22777	-2.0799	5.616e-05
sams-1	60.8703	-2.18545	-1.12793	0.009599
din-1	10.9187	-2.32328	-1.21616	0.00453
F09B12.3	48.7675	-5.75982	-2.52602	0.0002016
F11A5.9	37.6986	-2.80316	-1.48705	0.005477
F17H10.1	22.5032	-7.3217	-2.87218	0.004214
clec-65	194.181	-4.7635	-2.25202	8.745e-10
tatn-1	44.4346	-6.00315	-2.58572	0.0001575
F52B5.3	21.4258	-2.16058	-1.11142	0.008608
F53F1.4	286.292	-5.49673	-2.45857	1.405e-05
cut-2	270.414	-2.73258	-1.45026	5.405e-05
atad-3	55.6858	-2.31409	-1.21044	0.004281
F55G11.4	156.994	-9.40848	-3.23396	2.301e-08
cysl-2	62.9244	-3.03548	-1.60193	0.005258
LLC1.2	136.766	-4.15989	-2.05655	5.666e-06
R04D3.3	144.615	-2.06689	-1.04746	0.0002694
gpx-2	80.1409	-3.21018	-1.68265	0.0008317
R10H10.3	81.1945	-2.42929	-1.28053	0.008149
ucr-2.2	50.8725	-2.89354	-1.53284	0.007826
mics-1	91.9826	-2.24899	-1.16928	0.002806
alh-13	25.4806	-11.4417	-3.51623	0.0008779
T24B8.5	453.069	-9.30609	-3.21817	1.866e-09
T25C12.3	40.2107	-4.04434	-2.01591	1.146e-09
flh-3	46.4218	-3.21542	-1.68501	0.003407
Y16B4A.2	8.88813	-5.48357	-2.45512	0.002293
Y18D10A.11	235.29	-2.59025	-1.37309	5.366e-06
mrpl-22	45.9113	-4.83879	-2.27465	0.009159
dhhc-8	35.1114	-2.96517	-1.56811	0.007319
Y40H7A.10	70.6196	-7.37595	-2.88283	0.0001076
Y53F4B.9	31.1506	-4.5233	-2.17738	6.98e-05
Y54G11A.3	65.4366	-2.50831	-1.32671	0.001346
Y105E8A.14	43.1737	-3.6761	-1.87818	0.004696
Y106G6H.6	94.7714	-2.14874	-1.10349	0.001698
clec-186	56.8463	-2.69872	-1.43227	0.009302
ZK1067.3	56.7745	-2.90601	-1.53904	0.00609
trpp-3	89.6555	-4.22345	-2.07842	0.004734
ZK1307.1	67.3092	-5.21178	-2.38178	0.0005563
C05D12.3	15.0374	-3.72882	-1.89872	0.003761
C01B10.6	78.8314	-5.46521	-2.45028	9.367e-07
hpo-9	59.8723	-2.1065	-1.07485	0.006586
sams-3	60.5413	-3.4312	-1.77871	0.0002595
C07D8.6	276.227	-2.04913	-1.03501	2.995e-05
mlt-10	23.6493	-5.19036	-2.37583	0.001767
C17E7.4	114.08	-2.43919	-1.2864	0.001372
C17H11.6	13.892	-4.21819	-2.07662	0.009567
dyci-1	83.6035	-2.09514	-1.06705	0.001086
C23H5.8	45.3938	-14.1874	-3.82654	0.002725
C26B9.5	29.2967	-6.10044	-2.60891	0.003071
got-2.1	55.4922	-3.00787	-1.58874	0.003393
acdh-1	121.665	-3.51019	-1.81155	0.0001703
F10E7.5	177.492	-2.14872	-1.10348	0.003464
pud-2.1	1022.42	-2.42857	-1.28011	1.028e-05
pud-4	289.547	-4.20268	-2.07131	1.414e-05
pud-1.1	290.115	-144.3	-7.17293	0.003661
pud-2.2	880.255	-2.50431	-1.32442	1.584e-07
pud-3	422.343	-3.65474	-1.86977	4.838e-07
ilys-5	240.3	-2.0657	-1.04663	3.699e-05
asp-13	35.8873	-14.1882	-3.82662	0.002771
F28B4.3	10.8447	-2.65027	-1.40614	0.008573
phf-10	22.5064	-4.46147	-2.15752	0.005092
chtl-1	22.5599	-4.0617	-2.02208	0.002413
F41F3.3	512.22	-2.88783	-1.52999	5.424e-06
lin-42	11.0456	-6.87662	-2.7817	0.007293
F53A9.8	185.702	-2.7619	-1.46566	0.009274
F53B1.4	29.4276	-5.15364	-2.36559	0.009646
F56A4.2	426.623	-14.8251	-3.88997	9.992e-16
F57F4.4	86.4128	-3.22919	-1.69117	6.362e-09
K10C2.1	12.3996	-26.5476	-4.73051	0.0002018
asp-14	134.622	-47.637	-5.57401	2.274e-05
R08E3.1	22.8427	-5.36332	-2.42313	1.277e-06
R08E5.3	48.1517	-5.51811	-2.46417	0.0001843
hacd-1	131.39	-2.23973	-1.16332	0.001602
R09F10.8	97.0667	-3.21717	-1.68579	0.0003825
cra-1	61.3192	-2.50673	-1.32581	3.174e-05
T10F2.2	58.6968	-2.87572	-1.52392	0.006065
W10C8.5	104.008	-2.53868	-1.34408	0.00114
Y4C6B.1	69.3217	-2.26871	-1.18187	0.003328
clec-209	425.259	-12.3948	-3.63166	3.331e-16
pud-1.2	1360.62	-2.07491	-1.05305	0.0001154
Y34B4A.6	244.489	-2.04697	-1.03349	0.0005721
Y34B4A.9	131.568	-2.91064	-1.54134	0.0007179
Y47D7A.13	134.656	-7.89221	-2.98043	1.497e-05
Y47G6A.18	44.7368	-3.21939	-1.68679	0.005536
Y50D4C.5	29.5956	-3.07914	-1.62253	0.009334
Y51F10.7	147.301	-13.9688	-3.80413	4.389e-06
Y54F10AM.8	38.2195	-2.90552	-1.53879	0.006244
iffb-1	68.9873	-2.5344	-1.34165	2.631e-05
clec-85	125.595	-4.74834	-2.24742	9.242e-06
mrps-25	82.426	-4.02668	-2.00959	0.004455
cct-8	194.77	-2.33091	-1.22089	5.08e-08
ZK180.5	104.697	-2.61872	-1.38886	0.0003735
F52E1.14	379.265	-2.29964	-1.20141	1.247e-05
ctsa-2	33.4903	-16.5122	-4.04546	0.001871
acox-1.4	15.587	-10.3278	-3.36847	0.009194
myrf-1	13.6033	-4.70278	-2.23351	0.006659
meg-4	24.1505	-3.65494	-1.86985	0.002238
hphd-1	42.7069	-3.11763	-1.64045	0.007338
vrp-1	80.8097	-3.09197	-1.62853	0.005107
oxa-1	44.9941	-2.80359	-1.48727	0.00594
slc-25A46	41.8628	-2.75605	-1.4626	0.007972
endu-2	44.901	-2.46674	-1.3026	0.005747
pola-1	56.121	-2.1378	-1.09613	4.329e-05
bckd-1B	100.16	-2.0715	-1.05067	0.003538

## Sheet: Supplementary Table3
Supplementary Table3
RNA sequencing analysis of animals exposed to LMB at 2°C for 3 hr.
(LogFC>1, p<0.01)
Name	Max group mean	Log₂ fold change	Fold change	P-value
abf-2	55.0689	2.53203	5.78386	6.92678e-10
abf-6	14.894	1.24061	2.36298	0.00230018
abhd-14	15.4819	1.17293	2.25469	0.00179526
abt-4	24.0633	1.45461	2.74083	4.73848e-11
abu-8	21.3918	1.30033	2.46286	0.006065
acbp-6	10.938	1.31192	2.48272	0.00327221
acc-1	1.54059	2.01164	4.0324	0.000847822
acd-2	4.93469	1.04075	2.0573	0.005327
ace-3	6.28139	1.36948	2.58377	0.000370337
acox-1.3	7.48353	1.20224	2.30096	0.000948727
acp-6	830.597	1.44199	2.71696	3.15692e-13
acr-15	3.83488	1.36973	2.58422	0.00233708
acr-18	3.49857	1.6401	3.11688	0.000323573
acs-2	89.2702	2.06412	4.18177	4.10777e-07
akt-2	17.9457	1.12409	2.17965	6.85376e-07
alh-5	11.9476	1.07345	2.10446	0.000601242
amt-1	32.1393	2.30652	4.94688	8.28818e-19
anr-36	2.7703	2.04536	4.12776	0.00297036
anr-45	1.05437	2.26031	4.79093	0.00549288
aqp-6	3.5418	1.40395	2.64625	0.00410444
arl-13	3.43527	1.74091	3.34245	0.000598962
arrd-11	3.24151	3.58276	11.9817	6.05229e-06
arrd-8	11.9959	3.81246	14.0496	6.62969e-10
arrd-9	5.44762	2.40468	5.2952	5.04678e-05
asah-2	74.9694	1.37513	2.59392	3.39945e-13
asm-2	11.1939	1.72784	3.31232	1.64969e-07
asns-2	48.3288	1.78619	3.44902	1.78726e-15
asp-1	2558.93	1.51578	2.85954	4.03363e-10
asp-12	22.5693	1.97667	3.93583	3.45399e-11
asp-6	2017.06	1.12958	2.18796	1.65201e-07
asp-9	5.31839	5.30015	39.4008	9.55441e-09
B0205.14	15.4056	2.20383	4.60699	0.00170631
B0207.2	3.15342	2.06399	4.1814	0.000973552
B0244.5	1.94837	2.48785	5.60942	0.000207074
B0281.3	47.3567	2.21101	4.62999	1.03041e-14
B0310.3	2.02353	1.7316	3.32096	0.00662239
B0348.1	9.1792	5.18548	36.3903	0.000585192
B0361.4	2.59055	1.63867	3.11378	0.00476979
B0403.3	18.632	1.73518	3.32922	1.39881e-08
B0454.5	39.838	1.1637	2.24031	5.39876e-05
B0457.6	37.0449	1.16301	2.23924	0.000151412
B0462.5	9.3277	2.04277	4.12037	7.95622e-06
B0507.8	3.84701	1.84911	3.60278	0.00179229
B0511.11	3.67904	1.44565	2.72385	0.00173717
bath-45	3.37738	2.2674	4.81454	0.00019041
bath-46	5.64	1.43229	2.69875	0.00527869
bath-47	14.2983	2.37508	5.18765	1.06995e-13
bcmo-2	15.0037	1.62569	3.0859	1.75675e-10
BE0003N10.6	4.47137	1.55684	2.94208	0.00145311
best-21	20.2025	1.87355	3.66434	1.46078e-08
best-8	3.16463	1.21854	2.32712	0.00437775
bro-1	3.70406	1.72711	3.31064	0.00483653
btb-16	16.1116	1.33449	2.52186	8.24222e-05
btb-9	3.75249	1.29889	2.46039	0.00858295
C01B4.7	3.88403	1.4316	2.69747	0.00134973
C01G10.17	11.2304	3.28012	9.71439	6.09334e-05
C01G10.4	16.3572	4.57737	23.874	2.55382e-06
C01G10.5	22.0525	4.47282	22.2051	4.64526e-08
C03A7.2	1.2739	2.64807	6.26827	0.0063765
C04C11.23	4.40993	6.91916	121.025	0.00557473
C04C3.14	41.4106	7.14828	141.856	3.87483e-08
C04F12.5	76.4083	1.68429	3.21382	1.77272e-10
C04G6.5	15.5532	2.00096	4.00266	9.84847e-05
C05D9.9	16.6912	1.00645	2.00897	0.00491395
C06E4.3	2.13564	1.57364	2.97655	0.00587226
C07A9.9	65.0617	1.96233	3.89689	3.80231e-12
C07E3.3	23.5263	2.6322	6.19973	1.70721e-15
C07F11.2	2.4762	1.52927	2.88641	0.00131924
C08B6.4	6.76887	1.79442	3.46877	9.67248e-07
C08E8.10	25.8092	2.71149	6.54996	4.2237e-11
C08E8.4	108.41	3.13149	8.76339	1.85103e-41
C08G5.7	8.51355	1.13184	2.19138	0.00444948
C08G9.1	23.1904	1.29525	2.4542	0.000260485
C08H9.15	34.4182	1.04169	2.05864	0.000616295
C09H10.9	0.945988	2.92992	7.62067	0.0028869
C10C5.2	13.1635	1.85204	3.6101	1.23746e-07
C10C5.3	15.9632	1.43367	2.70134	3.17444e-06
C10F3.7	10.6897	1.8452	3.59302	0.000550144
C11E4.7	11.9657	1.80734	3.49997	2.23518e-06
C13F10.1	4.7159	1.48782	2.80464	0.00532519
C13G3.1	39.6649	2.2696	4.8219	4.41014e-12
C14A11.2	2.04468	2.71203	6.55241	0.000991858
C14A4.13	1.89426	2.15952	4.46766	0.00072512
C15F1.5	5.53869	1.12311	2.17816	0.00254051
C15H11.16	8.40752	4.1237	17.4325	7.01202e-08
C16C10.13	1.63087	2.42739	5.3792	0.00981925
C16C8.14	23.047	1.30992	2.47928	1.31422e-05
C16D9.4	11.7469	1.22808	2.34256	0.00021619
C17C3.3	2.97089	4.08595	16.9822	1.72513e-06
C17C3.5	3.92293	3.45162	10.9406	0.0036016
C17H12.8	355.878	1.04937	2.06962	3.57323e-07
C18A11.1	34.2643	1.5766	2.98265	1.36357e-07
C18E9.9	104.886	1.36562	2.57687	1.63269e-08
C18H7.1	5.63449	2.43395	5.40371	2.09316e-07
C18H7.11	47.8007	3.48792	11.2194	2.33034e-25
C23G10.1	2.09988	2.36877	5.16502	0.000654147
C23H5.15	15.703	3.2704	9.64916	5.05196e-08
C25D7.5	12.8221	1.95548	3.87846	3.14002e-08
C25E10.8	121.009	2.69704	6.4847	1.21906e-19
C25F9.11	129.59	3.72929	13.2626	7.99849e-37
C25F9.12	17.1531	2.62907	6.18626	2.06332e-08
C25F9.16	18.6385	5.25195	38.1062	7.97927e-09
C25F9.2	0.214519	3.95048	15.4601	0.00634349
C25F9.5	9.21964	1.83507	3.56789	7.70069e-08
C25F9.6	4.55322	2.26272	4.79897	0.000780336
C26D10.3	6.24022	1.00105	2.00145	0.00497999
C26E1.2	13.1253	2.47722	5.56822	2.50521e-12
C27A2.8	3.20602	2.03072	4.08608	0.00736864
C27H5.2	16.7828	1.78017	3.43466	3.21573e-10
C28G1.2	3.72592	1.98496	3.95852	0.000505221
C29F9.2	13.6551	1.02959	2.04144	0.00477041
C29G2.3	3.24613	1.93121	3.81375	0.00238612
C29H12.6	6.54352	1.13467	2.19569	0.00356984
C30H6.12	15.7609	4.90672	29.9965	6.71975e-13
C32D5.6	8.70237	1.02054	2.02868	0.00201982
C32F10.4	87.5763	1.19649	2.29182	3.51576e-10
C33C12.4	9.63363	3.97623	15.7386	2.08703e-08
C33D9.3	10.4672	1.05698	2.08057	0.00431836
C33H5.13	75.9484	1.74334	3.3481	1.34436e-11
C34B7.1	6.67216	1.60982	3.05214	6.69883e-05
C34F11.8	23.5587	1.3004	2.46297	0.000152191
C34H4.2	138.45	2.17608	4.51922	6.2202e-34
C35A5.11	22.5954	1.6499	3.13811	6.59222e-05
C36C9.5	0.810939	2.55162	5.86292	0.00824429
C36E8.4	11.5495	1.53113	2.89013	4.03085e-06
C37A5.3	17.3852	2.74101	6.68536	2.16689e-06
C37C3.10	10.1722	3.34486	10.1602	1.12074e-07
C37C3.12	7.78144	1.38896	2.6189	0.00435342
C38C3.4	9.02848	1.21148	2.31575	0.000476236
C38H2.3	16.3991	1.34619	2.5424	0.000166479
C39B10.7	2.98826	2.3555	5.11771	0.00237772
C39D10.11	15.8154	1.72965	3.31647	3.23803e-08
C39F7.5	7.54748	1.14167	2.20637	8.64516e-05
C41G7.8	17.1766	1.56572	2.96025	0.00014747
C42D4.1	1475.69	2.25293	4.76649	3.81803e-24
C42D4.19	7.6553	2.88691	7.39686	7.3818e-05
C42D4.3	56.9616	1.47919	2.78792	0.00552903
C42D8.1	21.75	1.32532	2.50589	0.000162605
C44H9.4	2.5413	1.29573	2.45501	0.00193939
C45B11.2	7.01533	2.23196	4.69773	3.15474e-05
C45B2.1	60.2241	1.11472	2.16553	6.66977e-05
C45B2.2	122.39	1.63385	3.10341	0.000151324
C45E5.4	19.3804	2.06356	4.18017	9.35937e-06
C45G7.13	4.50087	1.20799	2.31015	0.00411027
C46A5.4	3.25811	2.42412	5.36702	1.35597e-08
C46F2.1	7.68988	1.14212	2.20705	0.00498309
C46G7.5	12.6496	1.22084	2.33082	0.0058693
C46H11.10	2.70907	1.49984	2.82812	0.00895705
C47E12.12	2.72984	2.15912	4.46641	0.00594068
C48B6.9	31.1297	1.63165	3.09867	1.73431e-08
C49A9.3	4.77325	1.06895	2.0979	0.00504944
C49A9.6	15.9444	1.35192	2.55252	0.000165245
C49A9.9	24.7611	1.3494	2.54806	1.21731e-06
C49C3.11	7.04158	5.15943	35.739	5.71634e-09
C49C8.1	1.11754	2.54953	5.85442	0.00174428
C49C8.2	6.51642	1.45704	2.74545	0.00573049
C49F8.1	2.75463	1.52667	2.88119	0.00696083
C49G7.12	28.2779	3.20986	9.25258	1.13288e-17
C50A2.3	14.7435	1.75205	3.36836	2.87804e-06
C50B8.4	8.32189	2.52824	5.76868	8.44915e-06
C50E3.6	7.15114	2.02527	4.07067	1.70159e-05
C50F7.5	1374.43	3.8138	14.0627	2.12855e-25
C53B4.3	31.7491	2.18322	4.54166	3.83246e-18
C53B7.3	138.639	1.63953	3.11565	4.17579e-15
C54C6.7	26.1854	2.44227	5.43495	6.05646e-08
C54C8.12	124.254	4.06951	16.7898	4.10185e-15
C54F6.17	8.27059	5.30268	39.4699	0.00032335
C54F6.18	4.19949	3.09856	8.56565	0.00391215
C54G6.2	1.26392	2.38264	5.21488	0.00147388
C55A1.6	19.0082	4.16024	17.8795	3.24239e-09
C55C3.3	3.82559	1.29718	2.45747	0.00076692
C56G7.3	16.1326	1.19995	2.29731	0.0073546
cah-1	8.71717	1.75847	3.38339	0.00040222
catp-3	62.3894	2.4309	5.39229	3.7779e-27
cav-2	9.70402	1.9482	3.85893	1.24666e-05
ccep-290	1.27427	1.3454	2.54101	0.00264473
ccg-1	301.96	1.16953	2.24938	1.3442e-08
cdd-1	33.3984	3.45707	10.982	5.00598e-23
cdr-4	188.322	3.064	8.36289	7.96509e-56
ceh-62	7.04085	2.00782	4.02173	3.30849e-06
ceh-79	5.91172	1.14983	2.21888	0.00147599
cex-1	41.3497	1.88198	3.6858	2.51826e-08
cex-2	17.1096	1.14764	2.21551	0.00252184
cfap-36	5.1686	2.04691	4.13219	9.56183e-07
che-3	0.709318	1.33104	2.51584	0.0013477
chil-18	5.00951	4.53249	23.1427	4.09622e-07
cima-1	7.02856	1.09399	2.13464	0.000921589
ckr-2	3.05315	1.43102	2.69638	0.00396929
clc-1	178.895	1.3241	2.50378	4.15346e-12
cld-9	25.5518	1.61156	3.05583	8.08716e-09
clec-11	1.2722	3.84324	14.3526	0.000841908
clec-121	1.015	6.39507	84.1605	0.00929474
clec-125	4.27247	4.5177	22.9067	2.48332e-12
clec-142	5.63732	4.13638	17.5863	2.30467e-10
clec-143	1.74916	2.50181	5.66396	0.000421905
clec-161	0.358025	3.92408	15.1798	0.00592444
clec-169	1.52008	2.01604	4.04472	0.00180879
clec-190	122.821	2.59262	6.03193	2.02009e-12
clec-221	14.396	3.17302	9.01936	1.3038e-08
clec-233	7.10531	3.33059	10.0602	5.79641e-08
clec-47	28.3215	1.43364	2.70127	2.53302e-05
clec-5	65.3109	2.39372	5.2551	9.272e-24
clec-52	17.2625	1.32416	2.50387	0.001381
clec-6	7.32512	4.52448	23.0147	2.74808e-13
clec-60	20.9969	5.12076	34.7938	3.31906e-27
clec-70	1.13636	3.36516	10.3042	0.000446757
clik-2	44.1779	1.05967	2.08445	1.08726e-06
clik-3	70.8465	1.33528	2.52324	5.24964e-08
clp-4	38.3391	1.06473	2.09178	1.06876e-07
clp-9	2.26493	1.56278	2.95423	0.00247049
clx-1	1.95578	3.79722	13.902	1.74428e-06
cnc-11	6.47116	2.18814	4.55717	0.00655302
col-106	1679.26	1.25023	2.3788	1.40097e-10
col-108	2.91282	7.22953	150.074	0.00304953
col-113	15.285	1.6233	3.08079	0.00117082
col-121	17.0111	1.11175	2.16108	0.000506067
col-124	715.491	1.33138	2.51643	3.65589e-05
col-129	59.7479	2.79083	6.92026	2.86868e-06
col-132	1.58705	3.20623	9.22939	0.000943681
col-139	217.116	4.15667	17.8353	4.61423e-29
col-140	2313.68	1.6323	3.10008	2.77289e-12
col-141	15.0423	3.35869	10.2581	3.42221e-07
col-142	120.805	2.52614	5.7603	2.53103e-13
col-165	105.111	1.83918	3.57807	8.59565e-17
col-178	1154.77	1.40769	2.65312	9.86459e-12
col-181	2075.5	1.30777	2.47558	4.31336e-11
col-183	4.60697	4.39919	21.1003	4.60791e-07
col-184	1336	1.21958	2.32879	1.06928e-10
col-19	419.526	1.37628	2.59597	5.55673e-09
col-45	2.24895	3.88984	14.8237	2.18041e-05
col-50	9.11568	9.39713	674.245	6.97043e-05
col-62	3.84803	2.78511	6.89291	2.55933e-05
col-74	79.637	1.79009	3.45835	7.69977e-11
col-81	28.6752	1.96898	3.91493	0.000152257
col-84	7.76391	5.71301	52.4549	5.94085e-11
col-85	3.137	4.76156	27.1252	9.53228e-06
col-95	1585.03	1.19959	2.29674	6.13307e-09
col-96	124.505	4.51537	22.8698	2.33167e-33
comt-3	29.9309	1.31161	2.48219	9.13981e-06
cpg-7	177.557	2.16868	4.49612	2.04798e-17
cpn-3	615.173	1.02621	2.03666	4.01439e-08
cpn-4	139.636	1.30672	2.47379	3.51366e-10
cpna-1	27.5813	1.07145	2.10154	7.10217e-09
cpr-1	223.896	2.00526	4.01461	8.64035e-14
cpr-3	398.031	3.53884	11.6225	1.89359e-69
cpr-4	2055.24	4.14784	17.7265	1.38356e-80
ctl-1	86.2787	1.10227	2.14693	1.85425e-08
cul-6	5.74344	1.20624	2.30736	0.000546241
cut-3	74.7665	2.15145	4.44274	2.87906e-16
cut-5	4.09203	1.9307	3.8124	0.000112993
cutl-13	2.82855	1.38956	2.62	0.00611425
cutl-15	7.0786	1.19726	2.29304	0.00168802
cutl-23	7.30171	1.58458	2.99921	3.56537e-06
cyp-13A1	1.89944	1.7612	3.38981	0.00559241
cyp-13A6	5.51789	3.59699	12.1004	2.21221e-11
cyp-13A7	2.23631	2.07928	4.22597	0.00107289
cyp-13A8	6.67896	4.56041	23.595	7.72809e-13
cyp-13B1	2.982	1.76797	3.40574	0.00100336
cyp-14A4	3.37412	3.90584	14.9891	3.87569e-08
cyp-25A3	10.864	1.45259	2.73699	1.09628e-05
cyp-33C7	14.507	1.84683	3.5971	3.48526e-08
cyp-33C8	65.3754	2.69982	6.4972	1.81473e-23
cyp-33D1	1.67228	2.35882	5.12949	0.000313131
cyp-34A10	0.833698	2.70444	6.51804	0.00570554
cyp-34A5	2.27646	1.57097	2.97104	0.00369194
cyp-34A8	20.3638	1.09315	2.13339	2.09575e-05
cyp-34A9	14.2281	1.35141	2.55161	5.57709e-05
D1044.1	17.82	2.46005	5.50234	1.27966e-12
D1054.5	19.2929	1.56783	2.96458	3.10911e-06
D1086.1	72.4995	1.37916	2.60117	2.9998e-08
D1086.11	109.232	1.46689	2.76425	7.70827e-13
D1086.2	14.8096	1.684	3.21318	8.09721e-05
D1086.3	196.584	1.85462	3.61657	6.30742e-19
D1086.6	76.0007	1.1158	2.16715	1.34487e-07
D1086.9	0.566626	4.25076	19.0374	0.00299934
D2005.6	4.67275	1.19084	2.28285	0.0025581
D2045.7	7.59854	1.01707	2.0238	0.00469934
D2096.5	7.49217	1.80024	3.48277	0.00162551
del-3	2.36606	2.62132	6.15315	8.3067e-05
dgat-2	79.5292	2.09922	4.28478	1.25309e-23
dhc-3	0.415438	1.53618	2.90025	0.0026575
dhcr-7	5.23881	1.51139	2.85086	0.000115217
dhs-14	86.8703	2.20941	4.62486	1.7985e-22
dhs-26	4.2234	4.03448	16.387	2.74305e-07
dlhd-1	3.39063	1.63883	3.11413	0.00437968
dmd-9	29.6132	1.41051	2.65831	4.94131e-07
dod-20	2.32868	3.43969	10.8505	7.17339e-06
dod-3	134.474	2.33854	5.05791	8.52137e-12
dos-3	2.6867	4.85957	29.0319	1.10354e-08
doxa-1	18.7342	2.42518	5.37095	6.89461e-08
dpy-1	6.99225	1.09621	2.13792	0.00196031
dpy-14	259.646	1.0581	2.08219	2.04154e-05
dpy-17	310.437	1.1672	2.24575	3.38218e-07
duox-2	0.296451	4.4023	21.1458	0.00121372
dyf-2	2.87454	1.60644	3.045	5.97191e-05
E02A10.3	3.94047	1.27237	2.41559	0.00374472
E03H4.8	13.4664	1.44339	2.71959	7.51269e-06
E04F6.9	612.989	2.41946	5.3497	4.52759e-28
eak-4	1.45556	3.31233	9.93371	0.0038647
egl-1	7.12915	1.4163	2.669	0.0021249
elt-4	2.90448	2.87293	7.3255	0.00335466
ensh-1	4.03851	1.24655	2.37273	0.00285369
enu-3.6	15.5753	1.12036	2.17401	0.000585752
eol-1	15.007	2.84814	7.20073	6.41584e-09
F01D4.8	1.35175	2.58641	6.00602	0.00169471
F02C12.1	17.5591	1.34024	2.53194	7.60082e-09
F07A11.1	1.1291	1.78617	3.44899	0.00571602
F07C3.9	11.3612	2.50718	5.68506	7.48445e-05
F07E5.9	0.986911	3.2741	9.67389	0.00128559
F08A8.8	3.59929	2.05551	4.15691	0.000466542
F08B12.4	1232.94	1.77872	3.43122	1.13735e-15
F08F1.3	10.3998	1.01193	2.0166	0.009184
F08F8.6	1.94884	1.87981	3.68027	0.00671423
F08G2.8	15.5883	3.92894	15.2311	1.08586e-14
F09C12.2	1.79376	3.18771	9.11165	0.000137196
F09C6.3	3.83105	2.11109	4.32018	0.000329705
F09E5.12	2.36466	1.75371	3.37226	0.00438341
F09E5.16	12.9603	1.54586	2.91979	1.74731e-05
F09F9.4	3.05234	1.10248	2.14723	0.00752601
F10A3.4	7.14044	2.06311	4.17886	4.11179e-07
F10D2.10	11.16	1.71216	3.27652	5.2265e-06
F10E9.12	42.1602	1.22341	2.33498	8.78196e-05
F11C7.6	9.71232	6.40434	84.703	1.10193e-06
F11D11.3	3.03254	4.5122	22.8195	1.84512e-05
F11E6.3	406.938	1.3867	2.61481	9.29292e-11
F11E6.6	6.04964	2.37239	5.17798	1.39747e-06
F12E12.11	9.39754	1.65602	3.15146	0.000141344
F13B12.3	1.79769	1.50391	2.8361	0.00286151
F13D11.4	21.1171	1.01065	2.01482	0.00140532
F13E9.14	11.535	5.60169	48.5599	1.14335e-09
F13H10.5	5.7397	1.92103	3.78694	7.98048e-06
F13H6.3	25.2744	1.29035	2.44587	4.09663e-09
F13H8.1	8.59889	2.08811	4.25191	1.28429e-05
F14B8.4	18.0388	1.16477	2.24198	0.00729549
F14D7.10	6.27157	1.83033	3.55619	0.00303195
F14D7.5	20.5759	8.46931	354.418	0.000360427
F14F9.3	1.07318	3.74527	13.4103	6.84702e-05
F14H3.12	24.7007	1.29325	2.4508	7.65904e-05
F15B9.6	25.2426	4.42172	21.4324	1.57267e-33
F15E6.6	5.15696	1.07662	2.10908	0.000195908
F15G9.1	125.839	1.78508	3.44638	1.72313e-17
F15G9.5	6.74883	1.1434	2.20901	0.00833134
F16B3.3	7.2529	1.25401	2.38504	0.00313906
F16C3.1	3.62969	1.21784	2.32597	0.00872914
F16H6.10	55.7365	2.82049	7.06402	1.3876e-22
F16H6.9	0.516434	4.05808	16.6573	0.00307035
F17C11.22	1.70042	2.36018	5.13436	0.00426539
F18G5.6	63.6926	1.38813	2.6174	1.05337e-06
F19B10.14	8.70473	1.76114	3.38965	0.00730174
F19B10.4	3.42283	2.57034	5.93948	0.000144068
F19B2.5	47.3206	1.0862	2.12314	7.77666e-06
F19B2.6	6.07743	2.09563	4.27413	3.21044e-08
F19C7.2	27.7914	3.38315	10.4335	1.13076e-30
F19F10.3	23.9715	1.65283	3.1445	1.51226e-05
F20A1.10	221.768	1.6714	3.18524	1.37573e-16
F20B10.3	10.9579	1.50055	2.8295	0.0023511
F20D6.5	20.3465	3.40807	10.6153	6.06804e-15
F20G2.5	8.10646	1.34459	2.53958	1.06685e-05
F20H11.4	2.95793	2.01867	4.0521	0.000399626
F21C10.10	329.74	2.09701	4.27822	7.6645e-21
F21C10.3	5.29124	1.52096	2.86983	0.00139334
F21D5.4	13.3156	1.11882	2.17169	0.00295412
F21G4.1	11.8408	1.52259	2.87306	2.03441e-05
F21G4.5	4.44525	1.6016	3.0348	0.000870178
F21H7.2	1.96155	1.36404	2.57404	0.00897224
F22H10.10	14.5491	7.07975	135.275	0.00339065
F22H10.2	300.32	4.10466	17.2038	1.42325e-47
F22H10.3	1301.79	2.35685	5.12252	1.34967e-35
F23C8.7	1.88784	1.76413	3.39669	0.00329468
F23C8.8	3.98675	2.2748	4.83931	7.92846e-05
F23F12.12	50.1327	1.54362	2.91524	4.49412e-11
F25B3.5	6.42633	1.73888	3.33776	0.000105658
F25E5.3	1.66488	1.85671	3.6218	0.00654094
F25E5.4	2.96911	1.21224	2.31698	0.0077828
F25H5.7	0.847979	2.68417	6.42712	0.00316843
F26D11.12	12.1922	1.48627	2.80164	0.00105653
F26D11.20	11.4516	2.07276	4.20692	0.000788149
F28H7.2	2.17117	2.66013	6.3209	0.000811662
F29A7.4	3.60947	1.72823	3.31321	0.00653511
F31D4.5	12.025	1.9632	3.89927	1.01113e-07
F32A5.4	76.7056	1.16856	2.24787	5.11229e-08
F32A5.8	37.2109	1.88252	3.6872	9.44961e-11
F32A5.9	29.4001	1.69463	3.23693	2.31748e-06
F32E10.9	18.6469	1.53138	2.89062	6.51209e-06
F32H5.3	11.4479	1.38133	2.60508	0.0013328
F33H12.7	580.889	5.35392	40.8968	3.77738e-120
F35B12.3	31.8839	1.10267	2.14752	0.000272349
F35C11.4	9.83998	1.36934	2.58353	0.000155697
F35C5.1	3.21728	1.6235	3.08122	0.00911931
F35E12.2	7.09295	3.49657	11.2869	3.60022e-13
F35E12.6	85.9477	1.3347	2.52223	2.03538e-09
F35E2.5	3.02505	2.88896	7.40737	8.52941e-08
F35E8.10	7.17776	5.63282	49.6191	2.7671e-07
F35E8.13	3.76674	3.235	9.41529	1.27735e-05
F35F10.13	10.7515	1.01832	2.02556	0.0066597
F35F10.5	8.89725	1.04998	2.0705	0.00714968
F36F2.2	69.2028	1.80869	3.50324	2.01524e-11
F36G3.1	25.8078	1.26944	2.41068	2.8381e-08
F36G9.7	4.69935	3.21297	9.27259	2.99497e-05
F36H9.4	28.2194	1.21681	2.32432	0.00149533
F37C4.5	775.508	1.77982	3.43383	6.83972e-19
F37D6.3	3.53734	2.0705	4.20031	0.00704269
F39G3.4	4.43649	5.70487	52.1599	3.64531e-05
F40D4.13	12.9355	2.71303	6.55697	0.000415775
F40E3.5	7.6902	3.94251	15.3749	1.50605e-09
F40F8.5	139.234	1.04375	2.06157	1.23538e-06
F40F9.10	4.06522	1.57348	2.97622	0.000836287
F40H7.12	28.0813	4.07025	16.7984	4.26982e-15
F41B4.3	27.989	1.05166	2.07291	0.00168026
F41C3.8	9.87018	1.57807	2.9857	0.000118251
F41G3.21	10.0152	1.81856	3.5273	0.00200167
F42A10.7	19.5537	2.04394	4.12371	0.00015865
F42C5.4	4.02083	1.83786	3.5748	3.62138e-05
F43C11.7	18.9605	1.32776	2.51013	3.13432e-05
F43C11.8	1.2081	3.02126	8.11876	0.00288564
F43G6.8	16.6325	1.00135	2.00187	0.00205731
F44F4.3	3.94566	2.17016	4.50074	0.000621432
F45E1.4	55.0009	2.38788	5.23388	1.88647e-20
F45E12.6	3.32219	3.43517	10.8166	0.00150842
F45H10.5	2.3547	2.40319	5.28971	0.00507321
F46A9.1	3.86485	6.12131	69.614	7.74578e-06
F46H5.7	104.829	1.2126	2.31756	7.28514e-10
F47B8.2	43.8639	1.48532	2.79979	1.14563e-06
F47B8.4	11.4472	2.09345	4.26767	5.33526e-07
F47G3.4	52.2834	1.68025	3.20484	1.31591e-06
F47G9.4	4.18246	1.22656	2.34009	0.00109862
F48A9.2	4.56511	1.45814	2.74754	0.000439308
F48G7.4	7.8129	1.01656	2.02308	0.0058341
F49B2.6	1.80142	1.34728	2.54431	0.00613105
F49C12.7	21.1146	1.0702	2.09972	4.03528e-05
F49H6.3	7.99884	2.59922	6.0596	7.3293e-05
F49H6.5	3.17412	2.55502	5.87676	0.000111799
F52E4.5	51.5604	1.69785	3.24417	9.37352e-07
F53A2.9	9.77569	1.49279	2.81434	9.27001e-05
F53A9.3	2.85281	2.51669	5.72268	0.00541153
F53A9.6	177.102	2.06757	4.19179	3.41472e-08
F53A9.7	117.028	2.33767	5.05487	1.14262e-08
F53B2.8	172.725	1.25809	2.39179	2.4212e-05
F53C3.3	3.41192	1.4842	2.79761	0.00387144
F53E10.5	0.666782	3.87299	14.6516	0.00503019
F53F8.4	48.6816	1.43541	2.7046	4.47991e-07
F54C8.6	6.82672	1.27734	2.42391	0.00219858
F54F7.3	77.0873	1.43856	2.71051	1.25214e-07
F54F7.9	12.8277	2.5036	5.67098	4.27143e-07
F54H5.2	2.17322	2.85453	7.23269	4.50983e-05
F55B11.4	189.797	1.58837	3.00709	3.25066e-17
F55D12.1	6.09763	1.41966	2.67523	0.00715233
F55F3.2	18.7696	1.50311	2.83454	4.41579e-07
F55G7.1	0.878027	3.32972	10.0542	0.00205357
F56A4.12	3.25909	2.19914	4.59206	2.90691e-05
F56C11.6	11.6274	1.05548	2.07841	0.0026278
F56C3.9	18.1275	2.50773	5.68725	7.0712e-10
F56D2.5	6.48926	1.56191	2.95244	8.55066e-06
F56D5.2	1.60568	4.88679	29.5849	0.000330539
F56D5.6	33.5302	1.03441	2.04828	1.0008e-05
F56H6.2	2.03537	2.5857	6.00306	0.00115833
F56H9.2	1450.72	1.43821	2.70985	1.60839e-12
F57A8.7	0.720649	4.06062	16.6866	0.00337226
F57B9.3	18.587	5.03712	32.8341	4.73961e-23
F57B9.8	1.04445	1.97932	3.94308	0.00846868
F57F5.1	906.022	1.23745	2.35782	4.20761e-10
F57G4.11	1.65804	3.29607	9.82235	0.000381844
F57G8.7	34.206	6.47018	88.6582	8.59287e-12
F57H12.6	56.5274	1.62978	3.09466	0.000370597
F58B4.3	20.6769	1.18632	2.27572	0.00210901
F58F9.4	7.2989	1.88485	3.69315	6.65835e-05
F58G1.7	4.86408	1.08697	2.12427	0.00384042
F58H7.5	1.94033	1.88457	3.69243	0.00922412
F59A6.10	3.7017	2.82493	7.08581	0.00165752
F59A7.2	24.9326	2.04486	4.12632	9.69067e-06
F59B1.10	7.55225	3.00502	8.02791	2.31433e-10
F59B1.8	31.3184	1.77183	3.41487	1.06048e-11
F59C6.16	40.2462	1.07189	2.10218	0.00969909
famh-161	1.93978	1.2621	2.39844	0.00556362
far-3	159.191	2.79391	6.93507	1.59623e-21
far-7	41.9413	2.09463	4.27115	2.91358e-08
fat-7	10.8931	1.20622	2.30733	0.000530201
fbxa-107	39.0126	1.05482	2.07746	2.59228e-06
fbxa-108	28.6043	1.49361	2.81592	2.42678e-08
fbxa-114	32.2414	1.12401	2.17953	7.39434e-06
fbxa-115	9.31691	1.39825	2.63581	0.000253505
fbxa-118	1.07362	2.33746	5.05412	0.00966432
fbxa-135	3.88466	3.00698	8.03879	1.76416e-08
fbxa-138	3.10708	4.53432	23.1721	3.11618e-05
fbxa-144	1.07285	3.2739	9.67256	0.00324383
fbxa-150	11.7363	1.68152	3.20766	1.26274e-06
fbxa-151	3.41485	2.12009	4.34721	0.00101452
fbxa-156	42.177	2.23488	4.70725	7.92475e-15
fbxa-157	15.0198	3.48533	11.1992	1.04703e-12
fbxa-158	8.81343	4.06582	16.7469	5.38882e-13
fbxa-163	70.3239	5.97586	62.938	1.46714e-58
fbxa-164	5.61887	4.63415	24.8324	6.79673e-10
fbxa-165	2.23575	7.3163	159.377	0.00254002
fbxa-182	12.0065	1.69653	3.2412	1.22747e-08
fbxa-188	3.1985	2.72224	6.59897	3.58905e-05
fbxa-26	4.55369	1.80298	3.4894	0.000764082
fbxa-3	3.34264	1.52185	2.87158	0.00146779
fbxa-30	7.44349	3.46979	11.0793	2.36173e-10
fbxa-35	1.57019	3.24763	9.49802	0.000579065
fbxa-36	1.26298	2.93061	7.62434	0.00287081
fbxa-37	7.70051	1.4537	2.73909	0.000536046
fbxa-4	4.5294	1.6068	3.04576	0.00049103
fbxa-42	1.95473	1.72179	3.29845	0.00658778
fbxa-53	1.93658	1.77644	3.4258	0.00977177
fbxa-55	5.30125	1.84867	3.60169	3.89301e-05
fbxa-63	5.54804	1.56716	2.96321	0.00164538
fbxa-66	3.41692	2.13806	4.4017	0.000420062
fbxa-69	2.4298	1.56493	2.95864	0.00373041
fbxa-77	5.42092	1.14871	2.21715	0.00857952
fbxa-79	12.6211	2.01917	4.0535	2.92952e-07
fbxa-80	5.77974	1.8209	3.53302	5.89357e-05
fbxa-88	4.13721	1.95388	3.87414	0.000158593
fbxa-9	1.57592	3.34704	10.1756	0.000687954
feh-1	10.0708	1.12076	2.17461	0.000492
fip-6	21.0554	1.40394	2.64622	0.00224507
fipr-2	56.068	1.02432	2.034	0.0025918
fipr-22	96.4018	3.90111	14.9401	2.61649e-24
fipr-23	6.5686	2.08923	4.2552	0.00053633
fipr-24	125.949	6.06317	66.8647	3.77913e-29
fipr-26	16.633	2.72963	6.63283	0.000126195
fkh-8	4.10915	1.41181	2.6607	0.00730327
flp-10	29.9302	1.0609	2.08623	0.000842874
fmo-1	17.0067	1.1694	2.24918	2.86582e-05
folt-3	1.91933	3.44167	10.8654	1.15924e-05
fpn-1.1	30.5782	1.57394	2.97717	2.00334e-09
frpr-7	2.91245	1.36151	2.56953	0.00251839
ftn-1	27.7421	2.94214	7.68548	5.61323e-10
ftr-1	33.2352	1.37483	2.59337	2.70232e-07
fut-2	6.05716	2.44348	5.43952	5.77633e-06
gasr-8	1.43732	2.19974	4.59395	0.0044338
gba-2	1.83226	2.53634	5.80117	0.000975093
gcy-19	4.29458	2.97192	7.84579	1.40346e-11
gcy-23	1.52862	1.72589	3.30785	0.000430171
gcy-31	0.858991	1.92497	3.79728	0.00572412
gcy-34	1.14795	3.99371	15.9304	8.38814e-05
gem-4	35.9867	1.42813	2.69098	9.19081e-10
glb-29	2.35025	1.4709	2.77195	0.00446498
gln-3	217.252	1.11822	2.17078	6.0573e-09
glna-2	13.6003	1.35345	2.55522	2.94647e-06
glr-2	3.40692	2.4355	5.40953	1.86985e-05
glt-5	6.24711	1.58296	2.99584	0.000564786
gly-2	7.84166	1.21374	2.31938	0.000371101
gnrr-2	7.02038	2.70822	6.53514	7.82029e-09
gpa-1	2.99433	1.92935	3.80884	0.000816168
gpa-12	9.06705	1.46891	2.76813	8.02925e-05
gpa-17	28.0249	1.77516	3.42277	3.29114e-08
gpdh-1	9.22016	1.42214	2.67983	4.68469e-05
gpx-6	3.19447	1.59519	3.02133	0.0060521
grd-4	10.5794	2.18399	4.54408	9.12473e-07
grl-17	1.62026	6.74456	107.229	0.00521688
grl-21	33.3432	1.84636	3.59592	9.81266e-05
gst-15	9.02686	1.82563	3.54462	3.3891e-05
gst-20	59.7047	1.23507	2.35392	1.19477e-06
gst-24	319.084	4.91416	30.1516	1.12673e-93
gst-29	8.66453	2.3607	5.13619	9.03697e-07
gst-3	3.99443	2.10088	4.28971	0.000805365
gst-31	2.87189	2.91688	7.5521	0.00114839
gst-33	4.75952	3.6449	12.509	1.9999e-06
gst-5	91.7572	1.39972	2.6385	8.78516e-10
gstk-2	9.44396	1.42112	2.67793	0.000856976
gsto-2	1.22768	3.38749	10.4649	0.00369485
gtl-2	1.64592	1.14582	2.21272	0.00881134
H01G02.3	4.61245	1.00969	2.01348	0.00704567
H02F09.3	16.0987	4.13959	17.6255	2.61775e-17
H05C05.4	8.67092	1.38474	2.61125	0.00414019
H06I04.6	51.1648	1.61033	3.05322	2.48196e-12
H10D18.5	7.02068	1.23015	2.34591	0.000913829
H14E04.3	8.527	1.16053	2.2354	0.00486105
H39E23.3	1.66277	2.87211	7.32133	1.49284e-05
hen-1	21.5358	2.8919	7.42249	2.48232e-10
hil-1	29.7902	2.07451	4.21202	4.16439e-09
hil-7	101.344	1.49933	2.82711	1.14475e-08
his-10	22.8892	3.76519	13.5968	4.72006e-11
his-11	58.9979	2.49948	5.6548	2.03341e-10
his-12	17.91	2.67318	6.37835	6.91955e-08
his-14	21.7959	3.69058	12.9114	6.91011e-10
his-25	51.3975	3.36526	10.3049	1.5686e-22
his-26	22.2394	4.16379	17.9237	3.24472e-11
his-32	15.4119	1.23944	2.36107	0.00233829
his-40	10.9286	1.37195	2.5882	0.00981524
his-43	17.7155	2.27699	4.84666	8.1952e-07
his-45	15.1355	1.30918	2.478	0.00248429
his-47	14.3494	2.41273	5.3248	1.2009e-06
his-48	47.7897	2.17164	4.50536	3.78774e-09
his-5	9.28033	2.02493	4.06972	0.00088285
his-58	46.1204	2.41899	5.34798	7.03756e-09
his-59	44.6871	2.11081	4.31933	2.71884e-13
his-60	92.8801	2.13611	4.39574	6.04803e-13
his-61	59.735	1.58588	3.0019	3.11355e-08
his-62	59.987	3.01429	8.07961	3.74649e-19
his-63	14.935	1.15147	2.22141	0.00548677
his-64	13.3021	1.7503	3.36428	0.000118393
his-65	51.1664	1.92102	3.78691	3.83896e-09
his-66	39.6571	1.37712	2.59749	0.000301121
his-67	15.5469	1.88215	3.68624	3.71697e-05
hot-5	5.61579	2.21842	4.65385	0.000165277
hot-6	7.08825	1.13991	2.20367	0.00843675
hpo-39	2.29719	2.24954	4.75531	0.0052371
hrg-1	44.7624	1.39827	2.63586	4.37631e-09
hsp-12.1	18.4788	1.17018	2.2504	0.00139728
hsp-12.3	10.3646	1.77879	3.43139	0.0017269
hsp-17	81.9592	1.47023	2.77066	4.09308e-09
hsp-43	266.759	1.82267	3.53735	7.60729e-21
hsp-70	6.46696	2.2914	4.89531	1.01946e-07
icmt-1	23.7151	4.91073	30.0799	6.79856e-13
ifa-3	7.58748	1.13543	2.19684	0.00136029
iglr-3	9.10841	1.35192	2.55252	4.26175e-05
ilkp-1	6.8191	1.25827	2.39208	0.00209634
ilys-2	32.0161	3.83174	14.2387	3.52411e-15
ilys-3	9.13407	3.80812	14.0074	1.95047e-07
ins-10	3.22932	3.02783	8.15585	0.00196124
ins-17	39.0127	1.25114	2.3803	6.59885e-05
ins-37	18.9682	3.79924	13.9214	2.71352e-13
insc-1	7.52133	1.2206	2.33044	0.000415456
inx-19	2.17629	1.43395	2.70185	0.00464998
ipla-7	92.7775	2.04453	4.12538	2.27768e-31
irg-1	19.1105	2.66721	6.352	4.28196e-08
irg-3	30.0241	1.10456	2.15033	7.13231e-05
K01A2.10	15.9121	1.30448	2.46995	0.000468944
K01A6.8	11.0281	3.26819	9.63439	6.98947e-06
K01C8.1	86.6862	1.03105	2.04351	2.80437e-08
K02A11.4	20.358	1.18079	2.26701	0.00183717
K02D10.2	2.44991	3.09246	8.52951	0.00662832
K02D3.1	11.8373	2.31964	4.99207	1.55178e-07
K03A11.5	10.5055	1.35885	2.5648	0.000578897
K03D3.2	156.617	7.12175	139.271	1.37085e-36
K05F1.10	57.8872	1.94843	3.85954	3.18594e-10
K06A4.2	1.92461	1.72664	3.30957	0.00767047
K06H7.2	5.24011	1.07435	2.10577	0.00521878
K07C5.13	3.116	2.53685	5.80321	0.00178444
K08C7.1	10.6232	1.24981	2.3781	0.000213712
K08C7.7	4.81019	1.58675	3.00373	0.000597169
K08D10.14	6.54681	1.744	3.34963	6.96679e-05
K08D12.4	23.486	1.96239	3.89708	0.000362795
K08D8.11	7.07272	1.74772	3.35827	0.00902341
K08D8.7	2.02675	1.51994	2.86779	0.00975421
K09C8.7	6.60186	1.6004	3.03228	0.0029437
K09F6.10	3.05319	1.43036	2.69515	0.00838051
K09H9.5	9.05348	1.3934	2.62697	0.00210106
K10B4.3	13.5148	1.07342	2.10441	4.37187e-05
K10D11.2	8.70425	2.47896	5.57496	1.46982e-08
K10G9.2	8.50126	1.25616	2.3886	0.00100883
K11D12.9	11.5063	2.70791	6.53373	7.42732e-10
K11H12.11	6.35402	1.50852	2.84518	0.000211239
K11H3.2	5.20619	2.9002	7.46531	9.35401e-06
kin-16	5.29863	1.0733	2.10424	0.00746859
klp-4	17.9247	1.11308	2.16307	5.28904e-09
lact-1	11.1635	1.92227	3.7902	9.90201e-08
lec-11	39.8007	1.18765	2.27781	9.26818e-07
lec-7	8.43575	1.79876	3.4792	0.000315034
let-522	46.7972	1.14512	2.21165	2.70773e-06
lgc-40	3.98764	1.12603	2.18257	0.00645146
lgc-42	1.63512	2.62541	6.17058	0.000609763
lgc-53	1.51234	1.36456	2.57499	0.00814021
lim-8	11.0718	1.07433	2.10574	4.83461e-06
linc-22	10.895	1.3531	2.5546	2.01087e-07
linc-39	4.0263	3.2212	9.32562	0.0026626
linc-61	2.08241	2.4495	5.46228	0.00910209
linc-91	0.346958	2.20825	4.62115	0.00848976
lipl-4	3.29326	2.64557	6.25742	4.81616e-05
lips-11	6.29763	4.45171	21.8825	3.87673e-08
lips-15	82.5407	1.02892	2.0405	1.10072e-06
lmd-4	0.703242	1.84777	3.59944	0.000835573
lron-12	5.37972	1.11032	2.15893	0.00602927
lys-3	107.766	3.67989	12.8161	2.3724e-29
lys-4	232.081	3.34726	10.1771	1.35309e-61
M01A8.1	8.14266	1.58467	2.9994	0.00024966
M01G12.7	0.956218	2.19475	4.5781	0.00854264
M01G12.9	30.6586	2.35587	5.11903	4.84774e-20
M02E1.4	3.50097	3.21715	9.29947	0.0013486
M02H5.8	309.783	1.27588	2.42147	4.85729e-12
M03A1.8	4.53344	1.25963	2.39434	0.00406787
M04C3.2	3.55638	1.37896	2.60082	0.00112794
M04D5.3	28.6582	1.2383	2.3592	7.02193e-05
M04F3.3	20.7778	1.17423	2.25672	3.32257e-05
M153.3	1.9339	2.20157	4.59981	0.00286878
M199.9	54.6483	3.59277	12.0651	1.21641e-11
madf-1	11.3403	1.00485	2.00673	0.00554611
magu-2	18.2878	1.20174	2.30017	1.50794e-06
magu-4	11.5344	1.01353	2.01885	8.2194e-05
mai-1	32.3984	1.35305	2.55451	1.96313e-06
mak-2	58.6353	1.21224	2.31698	3.65841e-12
maph-9	2.05791	1.82678	3.54744	0.00127504
mapk-15	4.31595	1.40331	2.64509	0.000881212
math-10	1.37994	2.27195	4.82977	0.00693459
math-15	2.60702	1.71663	3.28668	0.00391875
math-21	1.89856	2.75711	6.76043	5.69534e-05
math-28	2.59351	2.60608	6.08848	4.66354e-05
math-41	13.0829	1.73876	3.33747	2.02732e-06
max-1	10.1822	1.36621	2.57793	1.65061e-06
mfsd-6	8.67277	1.06149	2.08708	0.00527273
mlt-4	4.73441	1.3686	2.5822	0.000974342
mrp-2	10.1279	1.68918	3.22474	2.72151e-08
mrrf-1	33.8029	1.0197	2.02749	0.000152411
msa-1	203.775	1.32566	2.50648	5.20289e-12
myo-5	13.7676	1.32823	2.51094	9.36928e-08
nas-13	2.00583	2.13806	4.4017	0.002155
nas-38	5.33115	1.59817	3.02759	0.00472067
nas-5	7.11468	1.97404	3.92867	3.43903e-05
nceh-1	15.1903	2.13297	4.3862	1.18355e-10
ncs-3	8.29182	1.00323	2.00448	0.00995464
ncs-5	1.98762	1.76701	3.40349	0.00588448
neto-1	2.1563	1.63084	3.09693	0.00699306
nex-2	75.6964	1.04765	2.06715	1.03703e-08
nex-3	104.117	1.54468	2.91739	8.90845e-16
nhr-11	5.14651	1.90111	3.73501	4.44904e-06
nhr-112	9.29845	1.21923	2.32822	0.000684642
nhr-116	3.29767	1.4889	2.80674	0.000936493
nhr-123	2.0252	2.36573	5.15415	0.000352128
nhr-132	8.12758	1.25248	2.3825	0.00114988
nhr-142	2.61192	2.12244	4.35429	0.00011365
nhr-150	1.07175	2.20475	4.60994	0.00456363
nhr-154	10.446	1.16356	2.24009	0.000562085
nhr-170	4.011	1.24949	2.37758	0.00348652
nhr-178	2.14775	2.03257	4.09134	0.0022272
nhr-206	1.72333	1.61914	3.07191	0.00548775
nhr-213	3.57845	1.86427	3.64085	0.000146678
nhr-247	3.1549	3.37861	10.4007	0.000159352
nhr-44	5.44976	1.17534	2.25847	0.00773994
nhr-54	2.16074	1.94116	3.84015	0.00298025
nhr-56	5.5638	1.03325	2.04663	0.00427467
nhx-6	14.4303	5.40332	42.3217	1.29433e-29
nlp-60	2.32033	2.76869	6.8149	0.00581889
nlp-61	34.3923	2.28624	4.87783	1.3363e-08
nmad-1	76.0975	1.14192	2.20675	4.69351e-09
nnt-1	10.9471	1.72482	3.30538	2.83703e-10
nog-1	349.215	1.60231	3.03629	2.60558e-19
npax-2	2.74334	2.00748	4.02079	0.00617452
nphp-1	2.54814	1.77648	3.4259	0.000185869
nstp-6	11.1936	1.4657	2.76198	1.78947e-05
numr-1	220.787	6.33154	80.5346	6.14142e-109
numr-2	227.897	6.52932	92.3679	4.35915e-110
oac-14	59.1289	1.929	3.8079	1.26807e-11
oac-24	0.69485	2.5781	5.97151	0.00243514
oac-5	0.814159	1.63722	3.11066	0.00780504
oac-55	0.982142	1.45334	2.73841	0.00716381
oac-57	2.30085	1.3554	2.55869	0.00581266
oac-7	1.87624	1.44966	2.73145	0.00184655
oat-1	17.2468	1.365	2.57576	2.19215e-06
otpl-3	8.40384	1.5098	2.84771	5.44387e-06
otpl-4	0.891226	6.38235	83.4215	0.00873173
otpl-7	0.870046	3.3987	10.5465	0.00122936
pals-14	22.6576	4.15328	17.7935	6.56336e-21
pals-17	14.4617	1.81707	3.52365	1.2751e-06
pals-18	6.78047	1.44247	2.71786	0.00219919
pals-21	2.60981	4.52597	23.0385	0.00151494
pals-23	17.3615	1.23755	2.35798	0.000395245
pals-24	32.6362	1.81238	3.51221	1.13502e-09
pals-26	9.24972	2.29022	4.89129	6.1826e-06
pals-27	3.87186	2.5675	5.92782	8.22865e-06
pals-32	8.21149	4.6144	24.4948	2.50892e-09
pals-33	5.78393	3.60014	12.1269	4.61083e-08
pals-37	1.90367	1.86436	3.64106	0.00105513
pals-39	3.47456	2.18258	4.53964	0.00034858
pals-40	2.86413	3.57477	11.9155	0.000210207
pals-6	48.2976	4.17542	18.0686	8.24631e-31
pde-5	1.07665	2.04866	4.13721	0.0011945
pes-8	6.42951	1.03309	2.0464	0.00847929
pgp-10	5.45607	1.09121	2.13053	0.000528544
pgp-12	2.54244	1.98452	3.9573	3.25419e-06
pgp-14	8.20205	1.94143	3.84087	6.59809e-07
pgp-5	5.20412	1.62699	3.08867	4.36377e-05
pgp-6	4.80607	1.37258	2.58933	4.22119e-05
pgp-7	0.717492	2.48427	5.59553	0.000728207
pgp-8	18.9201	5.51137	45.6129	1.85015e-45
pgp-9	25.5887	1.544	2.91601	5.20425e-12
pgph-3	38.8097	1.37177	2.58788	2.22301e-09
phat-3	10.7426	1.45917	2.7495	6.48993e-05
phat-5	20.5933	1.68239	3.2096	2.61531e-05
phg-1	20.7285	1.57712	2.98373	0.000345841
phlp-2	0.861909	1.51411	2.85622	0.00473142
piit-1	16.8915	1.85959	3.62904	8.58099e-06
plep-1	2.69901	5.84014	57.287	1.54943e-05
pll-1	4.65008	1.26161	2.39763	0.00019188
pmp-1	33.2381	1.20506	2.30547	6.96415e-07
pmp-4	37.1324	2.38965	5.2403	1.20171e-21
pqn-11	1.06292	2.70156	6.50506	0.0032277
pqn-29	2.54386	1.24967	2.37787	0.00872673
pqn-31	38.5974	2.15523	4.45441	2.81967e-12
pqn-42	5.35539	1.28329	2.43394	0.000471227
pqn-71	10.2786	1.75087	3.36562	0.000171042
pqn-73	7.78725	1.11103	2.16	0.00825503
pqn-94	37.5678	1.40442	2.64711	4.36249e-05
R01B10.3	39.2403	1.10192	2.14641	0.000257607
R02D5.3	30.2473	1.92906	3.80806	2.01996e-08
R02F2.1	660.607	1.63562	3.10722	1.0856e-18
R03H10.1	16.9773	1.3784	2.5998	3.74301e-05
R03H10.6	26.8415	5.13822	35.2175	3.18592e-33
R03H10.7	5.92804	1.97851	3.94085	0.000125769
R04B5.6	1.63626	2.63537	6.21335	0.00111626
R05D8.9	3.83405	5.66454	50.7221	1.97007e-05
R06C1.6	13.0481	1.31794	2.49311	0.000218088
R07A4.2	7.65097	1.64812	3.13424	0.000457801
R07B1.9	3.48076	1.46513	2.76088	0.000732302
R07B7.6	10.8459	1.0978	2.14028	0.00104012
R07C12.1	6.84734	2.20753	4.61884	2.66923e-06
R08E5.4	9.37292	7.71615	210.277	0.001234
R09A1.2	5.30167	1.42179	2.67918	0.000789637
R09A1.3	29.9881	3.65484	12.5956	1.00626e-25
R09B5.11	23.8255	1.8157	3.5203	7.78981e-09
R09H3.3	1.26017	2.22584	4.67784	0.0078002
R10E8.8	22.0453	2.50941	5.69387	1.1967e-10
R11D1.3	13.242	1.32432	2.50415	0.000731828
R11G1.2	2.39161	2.1705	4.5018	0.00751887
R11H6.4	16.5642	1.16644	2.24458	0.00117214
R13H4.8	4.57844	1.64744	3.13278	0.0072621
R160.3	6.4769	1.16206	2.23777	0.00923837
rbf-1	4.12286	1.10566	2.15197	0.000304254
rhgf-2	12.4905	1.00429	2.00596	8.65611e-06
ric-3	12.3656	1.10345	2.14867	0.00216369
rig-5	2.96629	1.3129	2.48441	0.00491769
rimb-1	7.95812	1.03376	2.04735	0.000310337
rnt-1	1.78081	1.59385	3.01854	0.00632468
rocf-1	2.17686	1.33771	2.52749	0.000914829
rom-1	27.5608	1.62958	3.09422	6.01103e-10
rom-2	1.59259	2.09862	4.28301	0.00688161
rom-3	0.564388	2.55712	5.88533	0.00627768
rpi-1	1.20992	2.31298	4.96909	0.00236553
rpr-1	580.004	3.87199	14.6415	5.7139e-62
rrf-2	6.30082	1.40914	2.6558	2.03743e-05
scl-12	13.9762	8.94409	492.537	0.000149716
scl-2	217.434	1.11312	2.16313	0.00125114
scl-23	2.58671	3.47896	11.1499	8.92836e-05
scl-24	53.7745	2.81689	7.04644	9.16713e-18
scl-25	12.8884	4.37919	20.8097	1.19467e-13
scl-6	5.52626	1.55187	2.93198	0.00734583
sdpn-1	25.1822	1.26221	2.39863	2.17944e-07
sdz-35	3.63997	3.96505	15.617	2.13026e-06
sdz-6	55.3683	3.00831	8.04621	1.85978e-17
seb-2	4.12052	1.09958	2.14292	0.00687429
sel-7	4.54602	1.40441	2.6471	0.00181673
sfxn-1.4	5.67625	1.34847	2.54642	0.00331862
skr-3	148.167	1.18651	2.27601	1.40039e-09
skr-4	169.031	2.25927	4.78749	4.13728e-15
skr-5	21.5937	2.5006	5.65919	3.09593e-05
slc-17.4	20.9838	1.27853	2.42591	2.34367e-07
slc-17.9	4.20612	1.67685	3.19729	0.000224909
slc-36.5	6.2274	1.79164	3.46208	8.21435e-06
sma-3	13.6864	1.05485	2.0775	0.00325189
snf-11	10.6007	1.00622	2.00865	0.00687558
sodh-1	245.67	1.938	3.83175	1.4091e-09
sol-2	5.67363	1.15861	2.23242	0.00239475
spe-6	11.4506	1.29727	2.45763	0.000126066
spg-20	26.2549	1.16934	2.24908	1.40424e-07
spp-23	112.871	1.50496	2.83817	5.30577e-05
sptf-2	11.0251	3.11405	8.65809	2.50808e-08
sqst-1	157.099	1.41967	2.67524	2.0783e-14
sqst-2	16.307	1.73299	3.32416	2.57216e-07
srab-4	1.95834	1.74021	3.34084	0.00863139
srd-53	1.56964	2.44696	5.45267	0.00245493
sri-16	3.13512	3.34226	10.1419	4.71501e-05
sri-36	3.23942	3.9338	15.2824	2.35872e-06
sri-38	2.94148	3.84732	14.3932	2.62234e-05
sri-39	4.60193	3.68097	12.8257	2.27027e-07
sri-74	3.20412	5.18319	36.3326	5.89502e-07
srj-29	0.947222	4.09799	17.1245	0.00291627
srp-2	39.4087	1.31133	2.4817	3.76919e-07
srsx-25	3.06106	3.15471	8.90558	5.06355e-06
srw-86	19.0467	4.23939	18.8878	5.55602e-11
srx-13	3.55291	7.60049	194.078	0.0014652
stn-2	6.91942	1.3222	2.50048	0.00222838
sto-3	3.0243	3.95536	15.5125	0.00011306
str-144	1.30756	3.31326	9.94011	0.00162405
svop-1	5.74076	1.29262	2.44973	0.000716155
swm-1	52.3002	1.02343	2.03275	0.000885074
syx-2	25.971	1.17301	2.25482	3.18527e-06
T01B10.5	5.52708	1.7555	3.37643	0.0010845
T01C1.4	3.84788	1.92566	3.79912	0.00816116
T01D3.6	144.759	2.25095	4.75996	8.93419e-31
T01E8.8	19.4436	1.62213	3.0783	7.17364e-06
T03F6.4	4.95582	1.31063	2.48051	0.00792483
T03G11.9	1.09543	3.66297	12.6667	0.00934963
T04C12.1	10.7915	2.01076	4.02993	0.000180227
T04D3.8	27.4866	1.27431	2.41884	0.000203055
T05A7.11	2.76336	2.75252	6.73895	6.38875e-06
T05A8.2	1.89955	3.0754	8.42921	0.00481831
T05B11.1	18.7128	1.1865	2.27599	0.000158404
T05B11.7	2.56702	1.94398	3.84766	0.0039447
T05C12.11	1.6245	2.08144	4.2323	0.00756138
T05H10.3	78.4508	2.34679	5.08691	1.60419e-15
T06F4.1	7.17312	1.32846	2.51134	0.00164632
T07A5.1	3.56084	2.23455	4.70615	0.000145179
T07A5.7	3.44697	2.91541	7.54443	2.39746e-06
T07D10.1	1.86007	2.19763	4.58727	0.00507303
T07D10.3	4.55913	1.30472	2.47035	0.00154794
T07D3.4	16.1051	1.75458	3.37429	5.37752e-07
T07H6.1	2.73997	1.53383	2.89554	0.000408463
T07H8.11	8.00423	2.3073	4.94955	0.000311279
T08B1.4	13.186	1.13902	2.20231	0.000114927
T08D10.3	4.15586	1.98535	3.9596	0.00153573
T08E11.1	2.49664	2.90519	7.49118	7.47864e-06
T09F5.12	21.1324	1.08046	2.11471	0.00122621
T10B10.8	12.8016	2.07296	4.2075	2.3147e-10
T10B11.5	6.27409	2.06563	4.18616	1.43524e-05
T10C6.15	2.35983	1.63434	3.10445	0.00996712
T11B7.2	30.6049	2.00855	4.02376	4.46724e-06
T11F9.12	29.4065	1.21663	2.32403	4.27697e-09
T11G6.3	22.6247	1.67898	3.20201	5.03013e-08
T12B3.3	146.456	1.16002	2.2346	1.3597e-10
T15B7.15	1.59765	2.32992	5.02778	0.000716345
T16A9.3	1.91988	1.92715	3.80303	0.00187569
T16G1.4	6.45635	2.31192	4.96545	0.000190162
T16G1.5	3.799	2.13938	4.40573	8.11906e-06
T16G1.7	13.4794	2.83441	7.13253	3.42853e-11
T17H7.1	21.1163	2.35566	5.11828	1.09541e-09
T18D3.6	8.48654	1.22112	2.33128	0.000661232
T19E7.6	22.3083	1.05819	2.08231	0.00321969
T20D4.3	1.15499	2.84265	7.17339	0.000910636
T20D4.5	2.67373	2.94957	7.7252	3.53127e-07
T20D4.7	64.5953	3.18375	9.08668	6.1651e-18
T20F5.4	15.6601	1.59535	3.02169	5.54019e-07
T21C12.8	5.46728	1.5975	3.02618	0.000187165
T22A3.12	4.16468	5.17329	36.084	0.000194761
T22B11.4	19.1156	1.10142	2.14565	3.19766e-07
T22B7.3	47.5226	1.17127	2.25209	8.17227e-05
T22B7.7	108.701	2.70217	6.50782	6.28085e-26
T22F3.11	3.49867	2.29013	4.89099	0.000228807
T23B3.2	121.116	1.43629	2.70624	5.63532e-10
T23E1.3	3.15335	3.14391	8.83917	0.000120017
T23F11.6	77.4599	2.30626	4.946	4.95574e-11
T23F2.2	4.62735	1.0777	2.11066	0.00125717
T23F2.3	282.31	1.91272	3.76519	5.96665e-13
T24A6.7	4.74563	4.24892	19.0131	1.20952e-05
T24C4.4	117.637	2.54322	5.82888	3.90345e-18
T24C4.8	12.9903	3.16356	8.96038	1.94783e-09
T24E12.5	21.6544	4.33806	20.225	3.8732e-34
T24F1.4	5.06957	2.65137	6.28265	0.000386705
T25C8.1	2.30488	2.39618	5.26408	0.000164641
T26H5.10	9.91542	1.61487	3.06283	0.00558399
T26H5.14	8.4992	1.53746	2.90283	0.00461757
T26H5.9	246.859	1.83387	3.56492	3.85366e-25
T27C5.8	45.8848	6.63401	99.3197	6.21526e-16
T27E4.1	2.86069	1.44488	2.7224	0.00730958
T28A11.17	0.479505	2.88491	7.3866	0.00770809
T28A11.19	14.3654	1.80741	3.50013	6.45437e-06
T28A11.2	196.454	1.46502	2.76067	2.99883e-12
T28A11.25	13.7409	1.5234	2.87468	9.01545e-05
T28A11.3	4.03614	2.67183	6.37238	8.51143e-05
T28F3.5	3.12352	2.25774	4.78241	1.96069e-08
tag-241	8.36044	1.01397	2.01945	0.00041771
tag-243	12.5485	1.00061	2.00085	0.00928066
tag-244	28.8006	2.74485	6.7032	1.74799e-19
tat-2	5.88162	1.13039	2.18918	0.000697559
tba-7	38.7875	2.03198	4.08967	7.89946e-18
tbc-19	3.47594	1.22654	2.34006	0.000344709
thn-1	38.3819	5.77681	54.827	1.97716e-21
thn-2	367.947	2.6974	6.4863	1.13621e-29
thn-5	10.848	2.4362	5.41216	5.73243e-07
tni-3	60.2495	1.24057	2.36292	1.12643e-05
trpa-1	4.56538	1.24788	2.37492	0.000486132
trpl-5	0.917654	2.65811	6.31204	0.00256487
try-5	4.40842	3.00939	8.05222	1.83532e-08
tsp-1	31.0131	1.47249	2.775	1.34787e-06
tsp-15	15.3811	1.35302	2.55447	9.85551e-05
tsp-17	2.86188	1.64101	3.11885	0.00222389
tsp-20	5.62372	1.02196	2.03068	0.00676872
tsp-6	4.47898	1.35787	2.56306	0.00632218
tth-1	286.788	1.18988	2.28133	4.29415e-08
ttr-14	22.7189	1.6737	3.19032	2.44649e-06
ttr-15	1679.95	1.0376	2.05282	3.01607e-07
ttr-18	226.398	1.07619	2.10846	9.05447e-06
ttr-21	14.5874	1.37118	2.58681	0.00021604
ttr-26	154.516	1.77074	3.41228	1.68578e-12
ttr-27	25.562	2.01279	4.03563	3.94957e-06
ttr-29	31.3368	2.33807	5.05626	2.80689e-08
ttr-34	82.7012	1.45303	2.73782	1.517e-08
ttr-41	324.707	1.11862	2.17139	1.33641e-09
ttr-44	186.218	1.74593	3.35412	1.17844e-19
ttr-45	1275.67	2.73358	6.65102	1.00653e-50
ttr-48	181.356	1.111	2.15995	3.36889e-09
ttr-51	2254.96	2.08596	4.24558	5.13307e-27
tts-2	123.975	1.33953	2.53069	0.000637724
twk-42	10.4458	1.38997	2.62073	4.88173e-05
tyr-5	4.3003	1.57004	2.96913	0.000204153
ubc-23	7.06693	1.21915	2.3281	0.0019738
ugt-1	7.81762	2.01138	4.03168	9.87501e-08
ugt-14	4.33849	2.9076	7.50371	3.36789e-10
ugt-16	11.5616	1.66897	3.17988	1.33506e-08
ugt-18	5.59948	3.36801	10.3246	4.73333e-08
ugt-19	17.8437	1.25994	2.39487	8.21984e-05
ugt-2	12.4976	1.50564	2.8395	8.63631e-06
ugt-21	6.85434	1.55187	2.93197	3.6407e-06
ugt-24	7.04993	2.77465	6.8431	1.44056e-11
ugt-27	1.21026	3.64073	12.4729	0.000252934
ugt-39	11.1131	1.39787	2.63512	6.75716e-06
ugt-4	14.9466	1.50726	2.84271	5.65677e-07
ugt-48	22.2524	1.42125	2.67817	2.97512e-07
ugt-62	159.635	1.45907	2.74931	5.98526e-09
ugt-66	5.11372	1.95031	3.86457	2.42829e-05
upb-1	228.94	1.26714	2.40684	7.09952e-11
valv-1	112.955	1.63001	3.09516	2.14598e-08
vamp-8	14.0393	1.40691	2.65169	0.000819127
vap-2	1.73133	1.96356	3.90022	0.00150191
ver-1	1.35416	2.29783	4.91718	3.49085e-05
W01C9.1	4.05024	3.44046	10.8563	2.29884e-05
W01C9.2	7.97698	2.78446	6.88977	4.90661e-05
W01F3.2	190.989	1.12895	2.187	1.21086e-08
W02A2.8	1.6517	2.15948	4.46754	0.00901062
W02C12.2	10.3667	1.45985	2.7508	0.000996624
W02D9.10	33.5668	1.28467	2.43627	5.18453e-05
W02D9.6	266.42	2.11365	4.32784	6.56551e-23
W03D8.2	5.40244	2.45215	5.47231	2.20743e-07
W03D8.7	2.03179	2.0022	4.00609	0.00517366
W03D8.8	14.7544	3.4945	11.2707	3.95713e-16
W03G1.5	3.29525	2.35501	5.11599	1.47864e-06
W03G11.2	2.48912	1.74222	3.34548	0.00125193
W04A4.2	10.0544	1.17605	2.25957	0.00180768
W04C9.6	1.95734	1.91491	3.77091	0.00226578
W04G5.8	2.50799	3.99254	15.9175	1.09743e-06
W05H9.1	238.652	1.17229	2.25369	2.61121e-05
W05H9.3	384.124	2.12016	4.34742	4.00207e-32
W06D4.3	2.29625	2.21953	4.65742	0.00167306
W06F12.3	1.28944	2.70126	6.50371	0.00247084
W06G6.17	4.19723	2.12246	4.35435	0.0042022
W06G6.20	9.75746	1.87455	3.66688	0.000226481
W07B8.4	4.0012	4.49198	22.502	1.99921e-07
W07E6.3	3.36505	2.32612	5.01456	4.15951e-05
W07E6.5	9.86848	1.22417	2.33622	0.00122932
W07G1.25	53.3019	4.70624	26.1047	1.60546e-15
W08E12.8	5.85183	2.58225	5.98873	3.4493e-06
W09C3.3	1.54013	2.35848	5.12831	0.004977
W10C8.6	12.7202	1.33646	2.5253	0.00908655
W10G11.2	18.6752	1.68828	3.22273	0.000124297
W10G11.3	18.3931	2.07835	4.22323	2.72832e-08
Y102A11A.2	9.14916	1.88347	3.68962	2.28815e-07
Y102A11A.3	20.5415	1.39518	2.63022	5.73128e-10
Y105C5A.12	102.64	2.80697	6.99815	9.7333e-07
Y105C5A.13	13.5983	2.38914	5.23845	0.00165057
Y106G6D.6	19.3025	1.00667	2.00926	0.00403981
Y110A2AL.4	36.0694	1.61821	3.06994	9.68074e-07
Y119C1B.6	10.7353	1.9405	3.83839	0.00384239
Y17D7B.3	1.13374	3.0255	8.14264	0.009329
Y17G7B.8	34.3116	1.34023	2.53192	3.8874e-09
Y19D10A.11	3.35248	1.55021	2.92859	0.00115576
Y22D7AL.15	164.571	1.85847	3.62623	3.93895e-20
Y23H5A.8	1.75897	2.55632	5.88205	0.00662656
Y23H5B.8	6.79608	1.42195	2.67947	0.00579606
Y24D9B.1	2.97183	1.05165	2.0729	0.00925735
Y25C1A.14	24.0162	1.3892	2.61934	8.13099e-05
Y26D4A.21	4.39759	2.46264	5.51224	0.00157722
Y2H9A.4	3.49993	1.5293	2.88646	0.00159664
Y32F6B.1	18.7674	1.04947	2.06977	5.39093e-05
Y34F4.1	14.0751	1.15463	2.22627	0.00115744
Y34F4.4	16.5195	2.30081	4.92736	9.48206e-08
Y37D8A.16	86.6609	1.53124	2.89033	5.99841e-08
Y37E11B.7	20.2187	2.22222	4.66612	1.1409e-07
Y37H2A.10	2.3967	4.05391	16.6092	0.00388843
Y37H2A.14	317.633	4.31076	19.8457	3.98606e-59
Y38C1AA.6	5.02442	1.38138	2.60517	0.0037456
Y38E10A.14	35.835	1.58452	2.99908	1.90399e-08
Y38F1A.1	7.67097	2.34058	5.06506	3.65654e-07
Y38H6C.15	3.6045	3.03531	8.1982	0.000251784
Y38H6C.9	2.10541	2.27032	4.82431	0.00145363
Y39A3A.3	1.20048	2.75964	6.77226	0.00644972
Y39B6A.9	2.79477	1.89143	3.71002	0.00336714
Y39H10A.1	38.4328	5.80805	56.0272	6.09917e-16
Y40C7B.4	7.42597	2.33473	5.04455	0.000313236
Y41D4A.1	1.05919	3.74169	13.377	0.00705777
Y41D4B.15	2.90911	2.71422	6.5624	1.26842e-05
Y42A5A.3	16.9954	1.90232	3.73813	1.79888e-05
Y43F8A.5	4.3038	1.73825	3.3363	0.00050727
Y43F8B.12	7.16144	5.03169	32.7107	2.55245e-06
Y43F8B.14	2.83127	1.81166	3.51047	0.00013056
Y43F8B.15	4.56491	4.43204	21.5862	1.62111e-06
Y43F8B.23	2.42546	2.80441	6.98571	0.00157194
Y43F8B.25	1.22227	3.85252	14.4452	0.00845572
Y44A6D.3	20.1565	1.07746	2.11031	0.000953564
Y44E3A.1	8.68541	1.147	2.21453	0.00180737
Y45F10C.1	0.93053	1.79179	3.46245	0.00628956
Y45F10D.6	19.6465	3.04835	8.27264	7.49959e-11
Y45G5AM.3	14.1406	1.65311	3.14511	2.84776e-07
Y46C8AM.1	7.31187	3.50092	11.3209	9.99807e-08
Y47D3B.3	2.20813	2.7092	6.5396	0.00112651
Y47H10A.3	10.399	3.914	15.0741	3.47087e-12
Y47H10A.5	604.266	3.44223	10.8696	1.07716e-57
Y47H9B.2	2.55122	1.83493	3.56755	0.0020728
Y48C3A.5	8.60246	1.56373	2.95616	5.0483e-07
Y48G1BR.1	19.4557	1.10188	2.14634	3.7705e-05
Y48G9A.7	22.2326	2.21773	4.65162	3.31086e-05
Y49A3A.4	2.77122	2.30418	4.93886	0.00140273
Y51A2D.21	16.6037	1.0037	2.00513	0.00855133
Y51B9A.8	3.37112	3.4545	10.9625	0.000461771
Y53G8AL.1	6.59438	3.04914	8.27718	1.49648e-14
Y53G8AL.4	10.9849	1.73998	3.34031	0.000759685
Y54E10A.17	80.2636	1.32402	2.50363	7.82374e-10
Y54E5A.5	253.576	1.06167	2.08735	3.2598e-09
Y54G2A.28	2.60985	2.60623	6.08909	0.00343473
Y54G2A.52	25.6446	1.08374	2.11952	0.00193579
Y54G2A.57	6.70838	4.26445	19.2188	1.90548e-09
Y55B1BR.6	7.49641	1.23028	2.34613	0.00978979
Y55F3BR.11	20.4177	1.94964	3.86279	1.83146e-06
Y57E12AR.1	16.4836	1.24736	2.37406	0.00205467
Y57E12B.11	6.00513	6.33593	80.7802	0.0084592
Y57G11B.5	334.858	1.42291	2.68126	9.00021e-08
Y57G11C.40	12.5752	1.79898	3.47975	5.02411e-05
Y57G11C.5	2.12881	1.74714	3.35693	0.000755809
Y57G11C.8	21.3323	1.2571	2.39015	0.000241265
Y58A7A.3	74.3423	1.89234	3.71237	1.34457e-13
Y60C6A.3	15.1575	6.09298	68.2603	5.91449e-06
Y65B4BR.1	6.85638	2.67915	6.4048	1.86669e-08
Y66A7A.4	1.04898	1.81623	3.5216	0.00625175
Y66C5A.1	8.34707	1.5801	2.98991	0.00413092
Y66D12A.24	23.2991	1.02378	2.03323	0.000889739
Y69A2AR.12	3.54312	2.30893	4.95516	3.62169e-05
Y69A2AR.25	6.0516	1.76599	3.40108	0.000391826
Y69H2.10	1.22891	1.96271	3.89793	0.000544229
Y6E2A.4	2.28255	2.44661	5.45135	0.000262823
Y71G12B.2	3.48931	1.98665	3.96316	0.00062333
Y71G12B.30	3.37853	2.12495	4.36189	0.000586724
Y71G12B.5	0.451404	1.99169	3.97704	0.00670623
Y71H2AM.12	9.05991	1.25936	2.39389	0.000400052
Y71H2B.1	11.8922	1.11391	2.16432	0.00700549
Y73B6BL.12	10.675	1.59535	3.02168	0.000379197
Y75B7B.1	1.15136	2.30447	4.93987	0.00359211
Y75B8A.23	20.9573	4.26426	19.2164	6.80942e-11
Y75B8A.32	2.8324	1.87852	3.67697	0.0010471
Y75B8A.33	1.26747	3.07471	8.42518	0.00173847
Y76B12C.4	12.9899	2.5494	5.85391	1.0613e-08
Y77E11A.12	4.81827	1.42468	2.68456	0.000285045
Y77E11A.2	76.0928	1.22956	2.34496	3.64266e-11
Y82E9BL.18	8.43553	2.96622	7.81486	8.12919e-10
Y82E9BR.5	1.88225	1.71301	3.27844	0.00549652
Y87G2A.16	1.57889	1.95745	3.88375	0.00299544
Y94H6A.2	3.70469	2.8252	7.08712	1.79583e-05
Y97E10AR.1	14.5525	1.87016	3.65572	6.82959e-09
Y9C9A.16	1.786	2.73584	6.66144	0.00040126
ZC15.3	1.54859	3.15219	8.89002	0.00225977
ZC239.14	18.3986	3.59772	12.1066	4.08396e-15
ZC239.15	2.80633	2.28647	4.87861	0.000638374
ZC239.22	7.0629	1.60161	3.03482	0.00203892
zig-13	1.05752	3.33635	10.1004	0.00455488
zig-3	5.3096	1.82902	3.55296	0.00144416
zig-4	15.0969	1.94781	3.85788	5.69388e-06
zig-5	7.6953	1.08886	2.12706	0.00646682
zip-6	1.98879	2.44519	5.44596	0.00659964
zipt-2.3	5.7506	1.11984	2.17322	0.00765663
ZK1010.4	5.82234	1.333	2.51926	0.00967345
ZK1037.6	19.7799	2.01844	4.05145	4.44386e-11
ZK1055.6	38.7781	2.41473	5.3322	1.84929e-19
ZK1055.7	213.966	3.61964	12.2919	2.31648e-61
ZK1290.10	16.866	2.84674	7.19375	2.00362e-14
ZK1290.14	23.8117	1.07436	2.10578	0.00177109
ZK1290.5	31.8514	2.03007	4.08425	4.1635e-12
ZK1320.11	34.5226	1.38943	2.61975	6.16675e-07
ZK177.9	11.8625	4.07599	16.8653	1.87761e-09
ZK180.7	1.96317	2.39549	5.26157	0.00694541
ZK262.2	2.79163	1.71748	3.28861	0.00147868
ZK353.4	1.97586	2.41664	5.33925	0.00120185
ZK355.8	10.831	3.92119	15.1495	1.09147e-05
ZK384.7	38.2959	1.58488	2.99983	1.69309e-05
ZK418.13	4.69147	2.4768	5.56661	4.87013e-06
ZK546.4	6.21623	2.5112	5.70093	0.000370715
ZK593.2	10.1196	1.74142	3.34365	0.000174808
ZK596.1	84.9744	2.92157	7.57672	4.91835e-20
ZK6.8	4.00348	1.06414	2.09092	0.0080463
ZK675.4	9.22718	2.19343	4.57393	5.98648e-06
ZK792.4	3.03621	1.53416	2.8962	0.00265626
ZK822.1	2.78271	1.25838	2.39228	0.00133712
ZK822.2	109.175	1.00663	2.00922	7.73969e-07
ZK863.8	25.3311	1.5965	3.02409	1.28063e-05
ZK896.4	17.3732	2.46498	5.52118	5.27416e-11
ZK896.5	28.5561	2.38585	5.22653	6.28461e-17
ZK899.1	17.3425	1.85867	3.62674	4.43529e-06
ZK930.2	39.6696	1.32947	2.51311	1.35556e-05
zmp-1	6.43847	2.70227	6.50823	3.94723e-08
zmp-3	12.1878	1.08111	2.11566	0.000494818

## Sheet: Supplementary Table4
Supplementary Table4
RNA sequencing analysis of animals exposed to LMB at 2°C for 3 hr.
(logFC<-1 p<0.01)
Name	Max group mean	Log₂ fold change	Fold change	P-value
abu-1	2.99769	-2.26149	-4.79485	0.00483941
abu-15	2.7951	-2.6431	-6.24674	0.00174546
abu-7	1.01925	-6.51264	-91.3062	0.00739191
acd-1	2.04549	-2.08098	-4.23094	0.000112318
acdh-1	263.406	-3.22913	-9.37705	9.54426e-10
acdh-2	3.46149	-1.59124	-3.01308	0.00529444
acl-7	10.6997	-1.35036	-2.54976	2.10884e-06
acox-1.1	19.9997	-1.01331	-2.01854	7.48679e-05
acox-1.2	10.5788	-2.62127	-6.1529	7.1091e-12
alh-13	22.4003	-1.59415	-3.01918	4.14383e-08
aman-1	10.9513	-1.05341	-2.07543	1.1211e-05
amt-4	17.2954	-1.67611	-3.19565	1.54304e-09
anp-1	9.29816	-1.02627	-2.03676	0.000204902
apm-3	21.7401	-1.1251	-2.18117	3.15467e-06
aptf-4	9.01852	-1.3426	-2.53608	0.00010183
aqp-8	23.2976	-2.02248	-4.06282	1.00576e-11
argk-1	5.79942	-3.23787	-9.43398	9.37003e-11
arrd-1	26.7312	-1.27827	-2.42548	0.00193971
asm-3	2.75726	-2.48716	-5.60672	2.20799e-06
asp-13	53.1212	-2.81557	-7.03996	1.46837e-46
atic-1	15.1032	-1.35415	-2.55647	1.86347e-08
B0025.5	2.23737	-4.04228	-16.4759	0.00556368
B0035.13	51.4344	-2.38127	-5.20996	3.23435e-25
B0244.17	1.2597	-1.9205	-3.78555	0.00983383
B0294.1	6.48105	-2.92017	-7.56934	5.15841e-05
B0416.4	20.0735	-1.02729	-2.0382	0.0026321
bath-34	2.83827	-1.3742	-2.59224	0.0074172
best-7	4.69964	-2.28964	-4.88932	6.99312e-08
bli-1	3.14164	-2.6938	-6.47015	4.07104e-05
bli-2	4.80216	-3.65815	-12.6244	2.19234e-05
bli-6	10.7268	-4.3196	-19.9677	2.20854e-08
btb-7	4.75887	-1.19743	-2.2933	0.00493115
C01G10.6	3.92479	-2.93544	-7.64992	0.00223229
C02F5.14	8.50558	-1.78678	-3.45043	0.000499174
C04E12.5	0.640018	-2.54808	-5.84855	0.00527662
C05D12.3	14.2598	-1.06864	-2.09746	1.15926e-07
C05D12.4	5.12764	-1.86188	-3.6348	0.000283583
C05D12.5	6.28521	-2.0018	-4.00498	0.000309343
C05G5.7	4.77204	-4.9235	-30.3474	2.83923e-07
C06A5.12	10.1245	-1.42997	-2.69442	0.00113649
C07D8.6	266.771	-1.08378	-2.11958	3.86106e-07
C08B6.11	2.21639	-1.14757	-2.2154	0.00917364
C08F11.1	3.54106	-2.27511	-4.84035	0.000410392
C11H1.5	0.904294	-1.93017	-3.811	0.00821285
C11H1.9	9.72244	-1.01838	-2.02564	0.00244252
C14C6.2	27.1334	-3.6752	-12.7746	6.26729e-23
C14C6.5	98.0395	-3.60478	-12.166	2.9442e-37
C17D12.7	25.45	-1.02264	-2.03164	1.96092e-05
C17E7.12	64.8044	-1.02098	-2.0293	0.000338564
C17H12.6	5.38286	-3.74091	-13.3699	4.98271e-13
C18A11.3	8.15776	-1.81092	-3.50866	1.78846e-05
C23H4.3	3.37575	-1.22073	-2.33065	0.00112112
C23H5.8	85.1138	-3.4882	-11.2215	9.81584e-70
C27A2.12	1.78767	-1.36416	-2.57427	0.00887585
C27C12.3	13.4851	-1.52443	-2.87674	8.61944e-05
C29F3.7	23.4859	-1.57693	-2.98335	6.4049e-12
C30G12.10	10.7315	-1.4404	-2.71395	0.00374766
C30G12.2	4.37327	-2.71024	-6.54431	8.31447e-06
C31G12.1	7.3362	-1.37416	-2.59217	0.00127532
C32H11.11	3.47732	-7.15001	-142.026	0.00388588
C32H11.5	3.18581	-1.89866	-3.72866	0.00401671
C32H11.9	18.2877	-6.23628	-75.389	1.58125e-19
C34F6.1	2.17522	-1.96978	-3.91708	0.000237882
C35A11.4	8.01154	-1.54535	-2.91875	1.341e-05
C35A5.3	13.3214	-2.04356	-4.12262	2.14652e-06
C35D6.4	2.04905	-2.1781	-4.52558	0.00360922
C40H1.7	10.6708	-3.15565	-8.91138	1.33971e-14
C44C10.3	0.872643	-4.77405	-27.361	0.000571068
C45E5.1	8.80049	-2.02629	-4.07357	4.88071e-08
C45H4.14	16.0566	-1.24327	-2.36734	0.00143644
C46E10.8	1.73798	-1.31235	-2.48346	0.00975905
C49F5.3	27.5057	-1.46794	-2.76627	5.44335e-07
C53A5.16	14.3687	-1.02733	-2.03824	0.00151055
C53D5.5	12.5199	-1.01095	-2.01524	1.17688e-05
C55B6.1	12.3026	-1.33748	-2.5271	1.80636e-06
C55B7.3	3.35941	-1.6979	-3.24429	0.000326904
car-1	820.909	-1.28662	-2.43956	8.1392e-06
cbl-1	33.1471	-2.17621	-4.51965	8.73387e-17
ccch-2	3.61071	-1.56179	-2.95219	0.00317217
cct-8	156.13	-1.10494	-2.1509	8.14067e-09
CD4.10	12.2866	-1.09529	-2.13656	0.00800769
cdc-25.3	40.5445	-1.14875	-2.21722	0.000103783
cdd-2	55.6356	-1.30766	-2.4754	8.34566e-07
cdh-10	2.82997	-2.04683	-4.13198	0.000158976
cdh-12	4.49791	-1.91301	-3.76594	1.56097e-06
cdh-7	1.62089	-1.89589	-3.72152	0.000592195
cdk-4	12.2555	-1.25583	-2.38804	0.000442723
cdo-1	36.5249	-1.22223	-2.33307	5.93175e-06
ced-8	5.26605	-1.22572	-2.33872	0.00371451
ceh-21	11.0382	-1.00043	-2.0006	0.000273759
cey-2	1523.12	-1.1775	-2.26185	4.02865e-07
cgh-1	778.525	-1.2086	-2.31113	2.36285e-06
chil-22	2.649	-3.30255	-9.8666	2.71947e-08
chtl-1	28.9736	-1.5932	-3.01718	1.45298e-08
ckb-4	10.3518	-1.01289	-2.01795	0.00200024
clec-12	3.32857	-1.54879	-2.92571	0.000629201
clec-166	6.24772	-2.25256	-4.76529	2.4991e-07
clec-186	64.1947	-1.77667	-3.42633	6.60324e-19
clec-187	12.1968	-1.0327	-2.04585	0.000467637
clec-205	2.40424	-2.38302	-5.21628	1.06881e-06
clec-209	190.277	-2.75142	-6.73379	1.73903e-45
clec-218	5.59127	-2.93428	-7.64374	8.36601e-07
clec-26	1.07943	-2.68016	-6.40926	0.000894309
clec-4	11.4186	-2.24229	-4.73146	1.71409e-09
clec-48	14.6177	-1.84679	-3.59699	1.71762e-09
clec-53	2.13721	-1.84968	-3.60421	0.00186573
clec-54	4.00672	-2.23214	-4.69829	8.11425e-07
clec-65	138.568	-1.22166	-2.33214	7.08857e-11
clec-7	3.66933	-3.75142	-13.4676	9.73755e-10
clec-85	167.99	-1.70902	-3.26938	1.55671e-18
cnc-2	48.1139	-1.38535	-2.61235	0.00039292
coh-4	12.8031	-1.10022	-2.14388	0.000176106
col-10	341.816	-1.4533	-2.73834	0.0099853
col-110	1.35048	-2.52386	-5.75121	0.00276011
col-117	318.897	-1.88895	-3.70366	9.27151e-05
col-120	3.43582	-3.01408	-8.07848	8.88355e-05
col-125	207.892	-2.18227	-4.53868	0.000396139
col-13	24.7785	-2.367	-5.15868	0.00280517
col-133	10.3983	-4.86836	-29.2094	1.69763e-08
col-138	17.7504	-3.81748	-14.0986	8.05084e-09
col-144	273.312	-1.54178	-2.91153	0.00482569
col-147	61.7773	-2.0461	-4.12987	0.00027067
col-149	37.4583	-4.40733	-21.2197	1.266e-12
col-154	28.1125	-2.68535	-6.43237	2.06061e-05
col-155	30.1075	-2.0037	-4.01026	8.50723e-09
col-156	11.0358	-4.66418	-25.3547	3.5623e-09
col-157	12.6683	-2.8234	-7.07827	1.40695e-05
col-158	11.5612	-2.0544	-4.1537	9.38092e-07
col-161	28.6642	-5.98412	-63.2994	1.2509e-12
col-162	19.0514	-4.71296	-26.2267	2.1245e-13
col-166	276.28	-1.64827	-3.13457	0.000805579
col-168	72.7922	-2.04492	-4.12651	0.000887829
col-169	53.9554	-3.52787	-11.5344	1.00385e-09
col-17	242.017	-7.23858	-151.019	3.34526e-21
col-170	19.6861	-3.47819	-11.144	6.88838e-09
col-173	6.71168	-3.40421	-10.5869	7.39063e-07
col-175	9.23469	-6.56369	-94.5946	7.24494e-08
col-180	24.2516	-3.61667	-12.2666	3.61264e-09
col-38	19.5648	-2.25945	-4.78809	2.2927e-07
col-39	53.2829	-1.56742	-2.96373	0.00492489
col-41	102.304	-6.8194	-112.939	1.45402e-21
col-43	6.84839	-1.99737	-3.99272	9.28614e-06
col-46	3.4648	-3.01708	-8.09528	6.14412e-06
col-49	7.81087	-5.79833	-55.6509	6.29341e-09
col-54	13.0332	-2.2773	-4.84769	0.000331383
col-63	7.40064	-3.45581	-10.9724	2.44349e-07
col-71	20.555	-2.7845	-6.88998	8.25129e-07
col-73	176.624	-6.99471	-127.531	3.09232e-21
col-77	43.0806	-1.95049	-3.86506	4.5383e-05
col-90	85.4272	-7.61376	-195.87	3.00097e-23
col-91	20.3745	-2.95236	-7.74012	2.82311e-05
col-92	61.2353	-3.14583	-8.85095	9.49731e-10
col-93	286.743	-1.64651	-3.13075	1.00761e-05
comt-4	4.01902	-2.88257	-7.37461	5.26495e-05
cpr-6	525.375	-1.31739	-2.49214	1.56718e-06
cth-1	21.7451	-1.12541	-2.18163	4.97302e-05
ctsa-1	9.29138	-3.39109	-10.4911	9.27523e-17
ctsa-2	26.6374	-2.00737	-4.02049	9.01877e-14
cyp-25A1	10.3137	-3.1214	-8.70234	1.76723e-18
cyp-35C1	6.65767	-1.2163	-2.3235	0.000175729
cyp-36A1	5.74293	-1.02101	-2.02934	0.00186828
cyp-37B1	7.4713	-1.01425	-2.01985	0.00289723
D1014.2	2.65611	-1.81586	-3.52069	0.000550579
D1086.7	18.4536	-1.12437	-2.18007	0.000227744
dao-4	1.87656	-4.8109	-28.0688	0.00160319
dct-11	30.5308	-1.1089	-2.15681	6.17063e-07
dct-16	741.301	-1.26698	-2.40658	1.82005e-12
dct-5	1.41598	-2.37443	-5.18529	0.00662167
dct-7	9.62476	-2.56625	-5.92267	0.0025526
ddo-1	4.52068	-1.31124	-2.48154	0.00184556
dhs-25	41.7846	-1.32896	-2.51221	2.17648e-07
dod-21	23.8892	-6.82021	-113.002	7.03673e-19
dod-22	18.4748	-2.15457	-4.45236	2.05826e-13
dod-24	55.8355	-4.47267	-22.2028	4.82455e-67
dpy-13	234.671	-6.87084	-117.038	6.44633e-19
dpy-20	1.84743	-5.92816	-60.891	2.99123e-05
dpy-4	192.878	-6.3497	-81.5547	1.57213e-19
dpy-5	213.41	-7.29325	-156.851	5.96687e-22
dpy-6	2.85473	-1.93028	-3.81128	4.5483e-05
dpy-8	24.1399	-5.2408	-37.8128	2.29925e-19
dpy-9	16.3982	-1.67434	-3.19174	0.000301744
drd-1	7.88534	-2.79155	-6.92373	3.3837e-11
drd-10	36.7413	-2.81024	-7.01403	1.82745e-05
drd-5	8.04303	-1.4425	-2.71792	0.000155913
dsl-1	6.97132	-1.37284	-2.5898	0.00514922
dsl-2	27.3808	-1.16377	-2.24042	0.000339501
E01G4.6	6.49307	-4.07949	-16.9063	1.76334e-10
E01G6.3	1.85521	-2.34208	-5.07034	1.53696e-05
E02H4.6	33.4421	-1.20817	-2.31045	1.80702e-05
E02H4.7	5.634	-1.66003	-3.16023	0.00102502
E04F6.15	4.11129	-3.7622	-13.5686	5.97399e-10
ech-6	259.502	-1.00892	-2.01241	5.2159e-08
EEED8.12	12.6971	-1.07754	-2.11043	0.00663788
EEED8.4	15.6248	-1.10517	-2.15125	0.00222815
egas-3	0.802571	-3.266	-9.61977	2.80585e-05
ent-4	6.11226	-1.34353	-2.53772	6.16225e-05
ent-5	21.1917	-1.42457	-2.68434	6.02628e-06
F01D5.1	38.0569	-2.31881	-4.9892	1.9243e-15
F01D5.2	5.88498	-3.88589	-14.7832	9.05823e-08
F01D5.3	12.6965	-3.2854	-9.75	2.19765e-13
F01D5.5	40.0111	-2.76765	-6.80997	5.90252e-17
F02E8.4	24.203	-1.10442	-2.15013	0.000255717
F08D12.2	5.61054	-2.49834	-5.65035	1.01774e-06
F09B12.3	45.1919	-1.11415	-2.16468	3.39872e-05
F10C1.9	6.66886	-2.25746	-4.78148	3.18416e-07
F11C7.2	9.10382	-1.48011	-2.78969	0.00137841
F11C7.7	2.22708	-3.02269	-8.12684	0.0058839
F12E12.1	50.947	-1.01279	-2.01781	0.000163092
F14D2.14	3.4319	-1.51626	-2.86049	0.0062579
F14H3.3	16.9568	-1.61486	-3.06282	1.56248e-05
F15A4.10	27.603	-1.12068	-2.1745	0.00163026
F15E6.3	78.0009	-1.62555	-3.0856	0.000216161
F15E6.4	74.9232	-1.23183	-2.34865	0.00466905
F19B10.2	31.5422	-1.0573	-2.08103	5.5243e-05
F19H6.4	55.372	-1.27293	-2.41652	2.67114e-06
F21C10.9	3.06959	-1.78303	-3.44148	0.000211257
F22F4.4	27.4842	-1.02211	-2.03089	4.18978e-05
F22F7.8	14.5331	-1.25512	-2.38687	0.000644883
F22H10.6	11.4234	-1.10155	-2.14585	0.00213336
F23D12.2	3.97603	-1.29942	-2.4613	0.000170247
F25B4.8	8.91339	-1.76567	-3.40032	8.67579e-06
F28H7.3	58.8148	-1.29177	-2.44828	1.77734e-09
F31B9.3	17.6424	-1.00791	-2.01099	0.00228494
F31F6.1	10.2242	-1.19192	-2.28457	0.00768581
F32A5.3	19.1951	-1.19898	-2.29577	3.20406e-05
F36H5.13	3.06734	-1.17664	-2.2605	0.00846319
F37A4.5	1.48547	-2.07269	-4.20669	0.00510395
F39F10.4	7.17152	-1.34226	-2.53548	0.00279805
F42A10.9	11.2285	-1.20915	-2.31202	0.00150545
F42A9.6	58.6434	-1.08165	-2.11646	0.00042876
F45D11.14	86.2519	-2.14514	-4.42335	1.02309e-08
F47G3.3	9.76849	-1.15639	-2.22899	0.000129265
F49C12.14	7.29563	-1.87597	-3.67049	4.44371e-05
F49F1.5	7.98173	-1.97173	-3.92238	7.23034e-05
F49F1.7	18.3906	-2.747	-6.71319	1.70324e-20
F52F10.2	1.21969	-2.42449	-5.36838	0.00192448
F55G11.4	79.2665	-2.13122	-4.38088	3.08535e-23
F56A4.2	189.917	-2.7182	-6.58053	5.39259e-44
F56C9.7	123.704	-1.08812	-2.12597	2.53322e-09
F57B1.9	4.47419	-1.24693	-2.37335	0.00380655
F57F4.4	82.7309	-1.22396	-2.33587	1.42511e-10
F58A6.9	2.89449	-3.23438	-9.41123	0.00335003
F58G6.3	31.7284	-3.22947	-9.37922	1.81576e-13
F58G6.7	19.0304	-2.45859	-5.49679	1.01393e-10
fbxa-120	4.25749	-1.19742	-2.29329	0.00461538
fbxa-192	19.4068	-1.07259	-2.10321	0.000994023
fbxa-83	8.68704	-1.23715	-2.35733	0.00102423
fbxb-16	1.49988	-3.04418	-8.2488	0.00195861
fbxb-17	4.99233	-1.34991	-2.54896	0.00212801
fbxb-26	3.9994	-1.44093	-2.71496	0.00288771
fbxb-44	4.80637	-1.67304	-3.18886	0.000412682
fbxb-52	1.70057	-2.89574	-7.44224	0.000642102
fbxb-54	4.01665	-1.40214	-2.64293	0.00871711
fbxb-59	1.4419	-2.08053	-4.22963	0.00662284
fbxb-67	4.96333	-1.55669	-2.94178	0.00141732
fbxc-32	12.6536	-1.1131	-2.1631	0.00135314
fbxc-42	5.19308	-1.70834	-3.26785	5.14262e-05
fil-2	4.39081	-1.31596	-2.48967	0.00710735
fipr-13	10.215	-2.02501	-4.06995	0.000115641
fkh-4	7.97423	-1.22361	-2.33531	0.000194916
flh-3	39.4499	-1.03199	-2.04485	8.52481e-05
flr-1	2.29902	-1.13124	-2.19047	0.00593981
folt-2	74.0446	-3.87993	-14.7223	1.23145e-51
fpn-1.2	4.12582	-1.89573	-3.72111	7.77849e-06
gale-1	86.3721	-1.38921	-2.61935	1.58496e-13
gcsh-1	24.3584	-1.1921	-2.28486	0.00111489
gei-18	1.05108	-2.25599	-4.7766	0.00732834
gfi-1	59.0489	-1.29178	-2.44829	3.94206e-11
gipc-1	2.71814	-1.71565	-3.28444	0.00946637
glp-4	78.3231	-1.04606	-2.06488	5.29862e-09
got-2.1	60.4023	-1.56441	-2.95757	1.87581e-12
gpd-4	215.718	-1.17157	-2.25256	3.69314e-07
gpx-7	6.47005	-1.46588	-2.76233	0.000660039
grd-1	1.77981	-1.43708	-2.70773	0.00245909
grd-6	5.67624	-3.07982	-8.45511	3.46387e-07
gst-13	53.6727	-1.1344	-2.19527	2.12835e-05
gst-27	46.516	-1.46096	-2.75292	1.8914e-08
gst-41	2.62421	-3.60124	-12.1362	1.04211e-05
gsto-1	5.41419	-1.72235	-3.29974	0.00081229
H20E11.3	4.70829	-3.32802	-10.0423	8.39766e-10
H23N18.5	12.1655	-2.37271	-5.17914	0.000175394
H25K10.1	1.38756	-4.34772	-20.3608	2.5116e-05
H37A05.2	1.77989	-3.01858	-8.1037	2.4005e-05
hil-5	250.678	-1.25419	-2.38533	2.20295e-06
hphd-1	88.0755	-2.57211	-5.9468	1.38356e-33
hrpk-1	153.179	-1.10543	-2.15163	2.39414e-07
hsp-1	1476.11	-1.16231	-2.23816	4.14564e-07
hsp-60	307.073	-1.46813	-2.76662	1.09579e-07
ifc-1	14.3348	-1.14702	-2.21456	0.00836875
ifet-1	261.835	-1.33142	-2.51649	4.23979e-09
ilys-5	173.336	-1.5572	-2.94283	1.06391e-05
inf-1	355.669	-1.00461	-2.00641	2.26822e-07
ins-19	6.09562	-7.21187	-148.248	0.00256819
irg-4	10.6261	-3.0759	-8.43217	1.29881e-13
K02E11.10	11.7835	-6.08715	-67.9855	2.47718e-13
K02E11.6	2.59857	-1.73465	-3.32799	0.00362474
K02E11.7	7.29517	-1.37438	-2.59257	0.00190933
K03H6.2	12.4136	-1.40108	-2.64099	6.08709e-05
K04C1.5	51.3028	-1.15051	-2.21993	0.000100799
K08D8.5	40.5434	-3.26871	-9.63784	3.39249e-41
K08E7.5	3.32717	-1.40143	-2.64163	0.00536082
K08H2.3	15.9726	-1.28624	-2.43891	0.00061873
K09C4.5	5.82079	-1.65574	-3.15085	1.81734e-06
K09E3.7	5.81015	-1.59863	-3.02855	1.85606e-05
K10C2.1	14.0581	-1.14291	-2.20825	2.70516e-06
K10D11.5	12.0008	-1.11799	-2.17044	2.40872e-05
K10D11.6	3.92314	-1.56876	-2.96651	2.40222e-05
K11D12.13	74.9417	-2.2376	-4.71613	1.50917e-27
lbp-8	2.52489	-1.96885	-3.91457	0.002814
lido-2	4.36403	-1.22664	-2.34021	0.00421067
lido-5	4.18271	-1.15894	-2.23294	0.00506737
lin-42	15.6969	-1.8443	-3.59079	1.75971e-05
lipl-2	10.1883	-2.02223	-4.06211	2.13117e-09
LLC1.2	126.255	-1.5336	-2.89507	1.2973e-18
lon-1	48.6164	-1.28117	-2.43036	9.51007e-10
lon-3	19.0222	-4.42581	-21.4932	1.08723e-11
lys-6	1.61472	-3.15349	-8.89805	0.000929914
M151.2	1.60431	-1.81003	-3.5065	0.00774414
M151.4	1.68433	-2.33209	-5.03534	2.4128e-05
M151.7	28.027	-1.09111	-2.13038	0.000613462
marg-1	4.86953	-1.52496	-2.87779	0.000116887
math-45	1.63372	-2.65974	-6.3192	1.02839e-05
meg-1	100.838	-1.14178	-2.20652	3.15313e-06
meg-3	35.8773	-1.28049	-2.42921	6.67417e-08
meg-4	22.7672	-1.30857	-2.47695	4.70063e-08
mes-1	9.38539	-1.12589	-2.18236	9.24676e-05
mlt-10	20.9913	-1.2309	-2.34713	0.000217801
mrps-21	43.8063	-1.08351	-2.11919	0.000342695
msp-152	4.18402	-2.28481	-4.87301	0.00749876
msp-33	4.18196	-2.59194	-6.02909	0.00236644
msp-49	3.06037	-2.83474	-7.13416	0.00922194
msp-56	4.92918	-2.12359	-4.35776	0.00773025
mtl-2	89.3505	-3.70847	-13.0726	4.37697e-41
mtp-18	11.9689	-1.06646	-2.09428	0.00335939
nas-15	3.07578	-1.74233	-3.34575	0.00382653
nas-3	2.11293	-3.07325	-8.41666	2.68413e-05
nas-37	8.70549	-2.12324	-4.35672	7.64406e-08
nas-4	1.6503	-1.78792	-3.45317	0.00187061
ncx-6	2.12565	-1.29024	-2.44569	0.00627681
ncx-7	5.76129	-1.08921	-2.12757	0.000983393
ncx-8	1.21309	-1.92521	-3.79793	0.00133549
ncx-9	1.46745	-3.257	-9.55992	4.34481e-06
nep-18	1.12089	-2.35201	-5.10533	8.36113e-05
nhr-114	12.4066	-1.52924	-2.88634	2.61968e-06
nhr-68	21.8543	-1.49618	-2.82095	2.25282e-08
nlp-28	64.0357	-1.08021	-2.11434	0.00197637
nspc-16	30.2434	-2.00242	-4.00672	9.88807e-09
nspc-17	21.8441	-3.32223	-10.0021	2.22632e-11
nspc-18	18.8565	-2.60541	-6.08563	1.1359e-08
nspc-19	14.9743	-3.17962	-9.0607	1.62294e-07
nspc-20	124.111	-1.04844	-2.06829	9.21224e-05
oac-20	9.87505	-5.39438	-42.06	2.58613e-21
oac-29	0.579593	-3.29565	-9.81951	0.00216378
oac-30	0.786009	-2.50256	-5.6669	0.00269163
oac-31	4.50097	-1.14889	-2.21744	0.00307718
oac-32	2.07886	-1.54769	-2.92349	0.0012109
oac-58	0.908046	-5.3492	-40.7632	4.24452e-05
orc-3	34.7034	-1.0679	-2.09638	1.26794e-06
oxa-1	31.6746	-1.07153	-2.10167	4.20505e-05
papl-1	19.0799	-1.76153	-3.39057	1.70472e-14
pcp-1	15.109	-1.06006	-2.08502	0.000378278
pcp-2	13.6928	-2.92574	-7.59863	9.05033e-24
pcp-4	7.75861	-1.29155	-2.4479	0.00102242
pept-1	17.3325	-1.13386	-2.19446	9.53399e-05
pes-1	5.2222	-2.14948	-4.43667	4.56545e-06
pes-10	7.63243	-1.76693	-3.40329	1.60767e-05
pgp-13	0.46233	-2.96736	-7.82102	0.000123985
pho-11	108.58	-2.4832	-5.59134	2.23578e-11
pho-13	2.60348	-1.32506	-2.50543	0.00765308
pif-1	25.7929	-1.19374	-2.28745	3.63573e-06
pmp-5	11.7933	-1.90231	-3.73811	4.14463e-10
pqn-54	2.91914	-1.58442	-2.99887	0.00101982
pud-1.2	722.98	-1.60935	-3.05114	1.13623e-08
pud-2.1	383.805	-1.93851	-3.83308	1.21884e-09
pud-2.2	385.41	-1.97351	-3.92723	2.77328e-10
pud-3	176.434	-2.42368	-5.36537	2.45577e-09
pud-4	126.17	-2.0212	-4.05922	8.07798e-06
qua-1	15.3518	-1.73218	-3.3223	0.000207105
R03G8.6	6.80062	-1.1553	-2.22731	0.000119579
R04D3.2	55.8716	-1.06809	-2.09666	2.65038e-05
R04D3.3	97.1655	-1.03063	-2.04292	9.75468e-05
R05G6.9	0.967581	-6.42348	-85.8343	0.00798413
R06C1.4	180.225	-1.05803	-2.08209	0.00255315
R07E5.11	44.1934	-1.0229	-2.032	0.000158901
R08E3.1	23.2346	-1.14175	-2.20648	2.08647e-09
R08E5.3	23.8628	-2.06926	-4.1967	4.04229e-09
R09A8.1	3.61882	-1.47306	-2.7761	0.000317475
R09A8.2	9.8837	-1.66724	-3.17605	1.26166e-08
R09F10.8	73.6755	-1.02213	-2.03091	2.23868e-06
R09H10.3	44.567	-1.60717	-3.04653	2.66179e-12
R13D7.2	5.44066	-1.44312	-2.71907	0.00159502
rbm-3.1	532.594	-1.03351	-2.047	9.62911e-05
rgs-9	36.3969	-1.69879	-3.24628	4.03677e-09
rhr-1	74.2072	-1.54219	-2.91236	1.35153e-15
rol-1	8.47167	-7.87209	-234.28	1.89429e-08
rol-6	46.5745	-6.25222	-76.2266	1.11083e-15
rol-8	78.7164	-7.18157	-145.167	9.87767e-25
sams-1	90.4221	-1.41478	-2.6662	3.63876e-06
sams-3	64.8466	-1.59066	-3.01188	2.7267e-12
scav-4	5.47575	-1.39159	-2.62367	0.000134644
scav-5	6.38565	-1.42452	-2.68426	1.01676e-05
sdz-18	3.13988	-1.79075	-3.45996	0.00332062
sdz-24	18.3892	-2.29369	-4.90308	1.74202e-06
sdz-28	16.7517	-1.24019	-2.36229	0.00105725
sdz-30	13.3178	-1.38709	-2.61551	0.0017527
sdz-33	5.01939	-1.44678	-2.726	0.00105285
sdz-4	7.98464	-1.4157	-2.6679	0.00145247
sdz-9	5.31906	-1.46794	-2.76627	0.000701757
sfxn-1.5	28.965	-1.00166	-2.00231	1.29975e-05
skr-10	44.3725	-1.19669	-2.29213	6.24349e-05
skr-12	31.5567	-1.33722	-2.52664	0.000418118
skr-14	53.0148	-1.05928	-2.08388	0.000870753
skr-8	58.3146	-1.05425	-2.07664	0.000137154
slc-17.3	2.03053	-1.67885	-3.20174	0.000256881
smf-3	2.04306	-1.72669	-3.30967	0.000574631
spch-1	4.51491	-2.23451	-4.70601	0.00163946
spd-3	6.64353	-1.73334	-3.32497	4.13529e-06
spds-1	10.1526	-1.25277	-2.38298	0.000116744
spp-17	814.385	-1.17222	-2.25359	0.000120149
spp-4	25.1272	-1.69728	-3.24288	2.16975e-07
spr-3	10.6373	-1.14504	-2.21152	7.74698e-05
sqrd-1	12.466	-1.65075	-3.13997	2.59202e-08
sqt-1	55.9649	-7.95299	-247.793	6.23141e-19
sqt-2	78.6481	-6.15554	-71.2856	7.34713e-21
srh-237	2.60504	-2.27842	-4.85145	0.000302519
srv-7	1.45972	-2.26272	-4.79894	0.00294016
ssq-1	4.58203	-1.93307	-3.81866	0.00195564
ssq-2	2.60912	-1.93711	-3.82939	0.0081273
sur-5	48.1829	-1.20739	-2.3092	1.15343e-10
suro-1	11.3285	-1.46839	-2.76713	0.000979882
T01G5.7	12.1073	-1.07339	-2.10438	0.000732107
T01H8.2	7.85832	-1.28335	-2.43403	0.000959109
T02G6.5	11.4482	-1.15143	-2.22135	0.000780331
T03G11.6	31.9025	-1.12265	-2.17747	1.19252e-06
T04D3.1	17.2654	-1.03458	-2.04851	0.00174959
T05C3.6	7.02484	-1.92714	-3.80301	3.91406e-08
T05E12.6	21.7744	-3.50374	-11.3431	7.39964e-35
T05G5.4	2.48924	-2.25176	-4.76264	0.0058676
T05H10.4	65.0668	-1.08213	-2.11716	1.6898e-06
T06E4.12	4.29424	-3.7821	-13.7571	1.41569e-05
T06G6.6	5.90789	-2.85655	-7.24282	0.000675025
T09B9.1	24.7103	-1.30281	-2.46708	4.04304e-06
T11F8.1	19.3685	-1.38499	-2.6117	7.66715e-05
T12A2.3	9.36857	-1.10015	-2.14377	0.00736291
T15B7.1	38.9478	-3.51499	-11.4319	2.90334e-39
T16G12.1	5.98172	-1.51776	-2.86346	5.96169e-08
T19H12.3	13.1432	-1.21648	-2.32379	0.00945165
T19H5.7	5.01169	-1.90643	-3.74881	0.00820252
T22B2.1	3.7464	-1.67148	-3.18541	2.55795e-06
T24B8.5	223.074	-3.92125	-15.1501	8.10991e-45
T24D5.6	4.41798	-1.37515	-2.59394	0.00278399
T24E12.1	15.5673	-1.31418	-2.48661	0.00033293
T24E12.11	7.62154	-1.02427	-2.03393	0.0072046
T25C12.3	46.3935	-1.47717	-2.78402	4.67139e-16
T26E3.8	4.62138	-1.64174	-3.12041	0.00108337
T27A8.2	10.9726	-2.36971	-5.16838	1.3204e-06
T28D6.3	22.7056	-2.69295	-6.46636	3.04439e-10
T28F3.8	15.2668	-1.56177	-2.95215	1.19339e-09
tba-8	3.55462	-3.31921	-9.98117	3.33578e-06
tbx-32	0.483736	-3.60966	-12.2072	0.00951959
tig-3	1.03174	-3.09971	-8.57249	0.0010974
tmem-135	12.0443	-1.01916	-2.02674	0.000288301
tsp-10	10.7002	-2.60676	-6.09134	7.02719e-11
ugt-17	8.27258	-1.63341	-3.10246	9.01442e-06
ugt-22	23.3078	-1.52782	-2.8835	1.10126e-10
ugt-30	1.29481	-2.27233	-4.83104	7.45167e-05
ugt-43	4.36638	-1.04195	-2.059	0.00229134
ugt-44	49.3278	-1.10605	-2.15256	3.58537e-09
ugt-47	14.3468	-1.97189	-3.92282	7.56333e-12
ugt-63	6.25163	-1.52905	-2.88595	0.000102035
vap-1	6.02144	-2.41714	-5.3411	1.31655e-07
vet-1	24.238	-1.10601	-2.1525	3.78851e-05
vet-2	19.325	-1.00801	-2.01114	8.27194e-05
vet-6	15.1802	-1.43096	-2.69625	1.78179e-05
vit-1	302.716	-1.65001	-3.13835	1.13968e-06
vit-2	4145.29	-1.45806	-2.7474	2.26077e-08
vit-3	1102.8	-1.66517	-3.17151	4.21886e-06
vit-4	1706.2	-2.63609	-6.21644	1.39215e-13
vit-5	3328.53	-1.84315	-3.58793	3.69405e-09
vit-6	4057.78	-1.41431	-2.66532	3.84802e-08
vrp-1	74.9728	-1.37551	-2.5946	5.60605e-14
W02D7.4	8.90828	-3.9453	-15.4047	3.73167e-14
W04A8.5	7.6487	-1.01381	-2.01923	0.00816069
wago-11	0.837739	-1.50912	-2.84636	0.00695315
Y105C5B.15	64.7032	-1.64497	-3.12741	7.05627e-21
Y105C5B.5	108.239	-1.10758	-2.15484	1.15466e-05
Y106G6D.1	9.97808	-1.17089	-2.25151	0.00234283
Y111B2A.21	2.13792	-1.76598	-3.40105	0.00748961
Y113G7C.1	0.309407	-2.37578	-5.19016	0.00756721
Y116A8C.19	5.33311	-1.58384	-2.99766	0.0047076
Y116A8C.33	0.743578	-1.82372	-3.53992	0.00839594
Y16B4A.2	11.1358	-2.10631	-4.30588	9.88634e-25
Y17D7C.6	2.87911	-2.57982	-5.97867	0.00373418
Y17G9A.4	8.04539	-1.08563	-2.12231	0.0069074
Y18D10A.11	169.978	-1.06205	-2.0879	1.62569e-06
Y22D7AL.10	343.489	-1.22665	-2.34023	3.15716e-08
Y34B4A.9	121.307	-1.23006	-2.34577	3.69338e-11
Y37F4.8	2.05241	-2.62656	-6.17551	0.00282216
Y39A1A.9	5.3343	-1.75003	-3.36367	0.00040681
Y39B6A.27	2.10772	-2.14942	-4.43648	0.000738414
Y39G8B.9	21.7154	-2.08124	-4.2317	0.000338591
Y40H7A.10	45.6649	-1.54756	-2.92323	1.4321e-16
Y43F11A.4	4.33395	-1.45798	-2.74724	0.00715336
Y43F8B.24	6.04196	-1.55946	-2.94743	0.00304544
Y44A6C.2	4.59204	-1.26885	-2.4097	0.00274158
Y46G5A.28	4.43769	-1.28413	-2.43535	0.00346307
Y46G5A.34	6.84904	-1.90828	-3.75361	0.000347054
Y46H3C.5	81.7891	-1.30494	-2.47074	2.96145e-05
Y46H3C.7	32.7001	-1.31675	-2.49105	7.88903e-06
Y47D7A.15	6.3649	-5.67767	-51.1858	1.75687e-09
Y47G6A.15	9.51662	-2.69967	-6.49654	5.29913e-05
Y47H10A.2	2.35377	-1.49475	-2.81815	0.00307835
Y48E1B.8	7.99487	-6.73183	-106.288	1.10078e-09
Y48G8AL.12	61.3921	-4.64198	-24.9675	7.30519e-10
Y48G8AL.15	12.0931	-1.17423	-2.25673	0.00653535
Y51F10.7	179.407	-2.73221	-6.64473	7.34322e-51
Y51H4A.5	2.72345	-2.38703	-5.23078	2.86217e-05
Y51H7C.13	5.37706	-1.49435	-2.81736	0.00285564
Y51H7C.15	7.7824	-1.26448	-2.40241	0.00689026
Y52B11B.1	4.12718	-6.39362	-84.076	0.00869068
Y54F10AM.8	41.6184	-1.41599	-2.66842	4.63616e-12
Y54G2A.45	26.3884	-2.31242	-4.96717	1.91749e-20
Y54G2A.49	10.7874	-1.56219	-2.95301	6.62279e-05
Y57A10A.3	8.75562	-1.2583	-2.39214	0.00134535
Y57A10A.7	3.96785	-1.52355	-2.87497	3.49518e-05
Y64H9A.2	5.89293	-2.10885	-4.31348	0.0020497
Y71A12B.11	25.7298	-1.42112	-2.67793	0.00123986
Y73C8C.3	1.70483	-1.28323	-2.43384	0.00538419
Y73C8C.8	3.551	-1.25279	-2.38301	0.00209652
Y75D11A.3	17.2415	-1.30777	-2.47559	0.000273896
Y7A5A.1	30.7382	-1.50354	-2.83538	4.71721e-15
Y82E9BR.17	19.9191	-1.01533	-2.02136	0.00877325
Y82E9BR.19	20.0831	-1.14777	-2.21571	2.88071e-07
Y8A9A.2	1.56666	-1.72501	-3.30581	1.40578e-05
Y9C9A.13	1.02388	-1.78662	-3.45006	0.00347592
ZC116.3	1.21646	-1.30532	-2.47139	4.64779e-05
ZC266.1	4.01759	-1.74695	-3.35647	0.000136265
ZC376.3	4.34668	-1.72872	-3.31433	7.46605e-07
ZC443.1	3.76643	-1.51349	-2.85501	0.000876028
ZC53.1	9.48784	-1.02068	-2.02887	0.00123246
zip-8	33.5127	-1.02842	-2.03979	0.00126976
ZK1025.2	8.66646	-1.62083	-3.07551	0.00771063
ZK1025.3	25.1094	-1.73034	-3.31805	0.00740459
ZK1025.8	8.01138	-1.7693	-3.4089	0.00903795
ZK1307.1	84.9108	-2.13377	-4.38862	1.34128e-21
ZK180.6	18.8197	-3.74395	-13.398	3.89774e-10
ZK185.3	7.24568	-1.12446	-2.1802	0.00404977
ZK550.2	14.5222	-1.28577	-2.43812	1.61524e-06
ZK6.6	2.58447	-1.77325	-3.41823	0.000215419
ZK666.1	2.076	-4.01889	-16.2109	0.00466501
ZK822.4	31.1829	-1.48376	-2.79677	2.33577e-07
ZK899.5	4.08657	-1.40027	-2.6395	0.00411535
zmp-2	3.85385	-1.48746	-2.80395	0.00187854

## Sheet: Supplementary Table5
Supplementary Table5
RNA sequencing analysis of animals cultivated at 25°C for 20 hours under CPT exposure
(logFC>1 p<0.01)
Name	Max group means	Fold change	Log fold change	P-value
F55G11.2	76.9546	87.0333	6.4435	0.006458
clec-174	67.7576	26.5784	4.73218	0.0004643
gst-5	172.895	21.7517	4.44306	4.381e-06
cld-9	38.685	18.53	4.21179	0.0008713
nspc-1	159.589	17.6471	4.14136	0.001797
F49F1.7	194.729	14.6863	3.8764	7.503e-08
dod-21	200.669	14.1422	3.82193	1.053e-08
Y34F4.5	62.4534	13.9689	3.80414	0.002948
F33H12.7	126.887	12.5097	3.64497	0.0002468
K08D8.4	22.0354	12.4466	3.63768	0.005271
irg-5	92.9227	12.1961	3.60835	2.087e-05
K11H12.4	31.0681	11.7114	3.54984	0.008417
C33G8.2	28.6106	11.6996	3.54839	0.008156
C17H12.6	80.9377	10.3352	3.3695	0.0001107
ges-1	30.6056	8.97457	3.16584	0.001797
Y47H10A.5	131.798	8.74944	3.12919	4.942e-07
Y22D7AL.15	93.8772	8.53383	3.09319	0.002242
C49G7.10	53.5039	8.53313	3.09307	0.002135
skr-3	101.663	8.48773	3.08538	0.0002316
ZK899.2	48.8499	8.17746	3.03165	0.0003275
thn-2	180.261	7.73798	2.95196	7.01e-07
dod-22	120.872	7.56117	2.91861	4.151e-06
K08D8.5	332.641	6.63443	2.72997	1.221e-14
hpo-6	113.485	6.39674	2.67734	5.745e-08
Y37H2A.14	52.6382	6.3308	2.66239	0.009507
F35E12.6	331.909	6.17984	2.62757	4.297e-14
cebp-1	68.4012	6.11001	2.61117	0.0001346
F08G2.5	64.5406	6.00572	2.58634	0.002875
F53B2.8	153.921	5.92181	2.56604	5.458e-06
spp-4	104.797	5.69758	2.51035	0.003692
Y46D2A.2	33.7629	5.38633	2.4293	0.004913
dod-17	92.6641	5.29771	2.40537	1.442e-05
T01D3.6	89.8584	5.10803	2.35277	2.784e-10
oac-6	54.3691	5.0836	2.34585	4.988e-05
cdr-4	49.086	5.07132	2.34236	0.007731
fbxa-60	91.9272	5.04712	2.33546	2.733e-05
F55B11.4	145.98	5.00355	2.32295	0.001213
swt-6	157.027	4.98241	2.31684	4.047e-06
ctl-3	33.6275	4.93389	2.30273	0.009812
pacs-1	36.0528	4.84351	2.27605	0.00694
F49C12.7	49.7737	4.82363	2.27012	0.0003746
F01D5.1	67.8124	4.76653	2.25294	0.009836
C34H4.2	105.238	4.72731	2.24102	5.437e-07
clec-67	94.7391	4.69221	2.23027	4.179e-08
C29F7.2	38.7306	4.63513	2.21261	0.004489
alh-11	22.9512	4.63453	2.21242	0.003887
F35E12.10	69.2612	4.58865	2.19807	0.0002346
clec-186	252.95	4.50214	2.17061	4.474e-10
cpr-3	61.2174	4.45138	2.15425	0.0006065
F57B9.1	54.3467	4.35743	2.12348	0.002419
K08D8.6	108.351	4.34529	2.11945	3.003e-06
B0024.4	207.719	4.31843	2.11051	1.45e-08
clec-62	80.4661	4.26269	2.09176	0.0005251
cpr-4	702	4.19961	2.07025	0
B0495.5	24.5854	4.16297	2.05761	0.003431
spp-18	86.7494	4.15655	2.05539	0.007948
irg-4	100.36	4.1203	2.04275	0.0004201
drd-50	196.688	4.06806	2.02434	2.158e-07
clc-1	290.105	4.04833	2.01733	7.715e-09
F54E2.1	376.65	3.98159	1.99335	1.191e-12
mtl-2	153.819	3.96738	1.98819	0.004654
C18H9.6	106.109	3.92212	1.97163	0.00144
ZK1055.7	28.7357	3.77309	1.91574	0.006993
F54C9.3	358.697	3.70905	1.89105	2.812e-05
spp-8	110.095	3.67875	1.87922	2.609e-05
C32H11.4	184.09	3.64744	1.86688	7.852e-06
W05H9.1	421.789	3.58951	1.84379	4.73e-14
clec-83	166.907	3.49744	1.8063	5.2e-06
nlp-36	203.28	3.39773	1.76457	0.005823
T27F6.7	56.8599	3.34569	1.7423	0.008093
F52B11.2	45.7113	3.34563	1.74228	0.008513
tag-120	29.8442	3.31843	1.7305	0.007794
nspc-15	193.088	3.28091	1.71409	0.004417
F28B4.3	34.7703	3.25859	1.70425	1.691e-06
dod-24	375.201	3.22123	1.68761	1.749e-10
C49C3.6	71.69	3.1762	1.6673	0.008434
clec-209	1301.14	3.15077	1.6557	0
ugt-44	124.483	3.13615	1.64899	1.046e-05
C17H12.8	769.79	3.13046	1.64637	8.116e-14
lys-8	1026.03	3.06253	1.61472	1.11e-16
MTCE.7	342.247	2.98643	1.57842	2.792e-06
T10E9.2	36.6669	2.98042	1.57552	0.002348
dhs-3	158.115	2.9767	1.57371	7.92e-05
ZK6.11	884.252	2.95218	1.56178	1.756e-13
ttr-46	472.449	2.92773	1.54978	8.847e-07
F56C9.7	385.235	2.91465	1.54332	4.909e-08
T21F4.1	83.0059	2.90858	1.54031	0.001618
dod-23	547.882	2.90731	1.53969	8.285e-08
ZK1320.3	585.504	2.88143	1.52678	6.817e-10
faah-2	54.0336	2.86797	1.52003	0.0009911
F56A4.2	1186.65	2.86756	1.51982	2.387e-14
npa-1	122.116	2.8503	1.51111	1.11e-08
F46F11.8	87.7694	2.8377	1.50472	0.0004515
C12D12.1	58.0789	2.82546	1.49849	0.0001424
clec-85	345.33	2.80867	1.48989	3.517e-08
T02C5.1	186.057	2.80287	1.4869	3.717e-06
C26B9.5	79.5838	2.76561	1.4676	0.001071
AC3.5	20.2659	2.76235	1.4659	0.008312
F19C7.1	287.537	2.75233	1.46065	4.589e-07
ugt-62	78.9936	2.74909	1.45895	0.001561
C05D2.8	109.044	2.71298	1.43988	0.0001555
Y11D7A.7	133.328	2.70946	1.438	0.0008605
tdo-2	46.6881	2.70366	1.43491	0.006064
ttr-48	275.09	2.69832	1.43206	4.718e-05
F54D5.4	1020.47	2.66146	1.41222	5.433e-11
C24B9.3	51.5202	2.65475	1.40858	0.004819
C18B2.4	97.8411	2.64532	1.40344	0.001309
K12H4.7	501.792	2.63836	1.39964	1.069e-12
F56F10.1	63.9343	2.62582	1.39277	0.005824
F20D1.3	135.423	2.6246	1.3921	0.0001185
vem-1	91.5616	2.6117	1.38499	0.007276
M28.10	175.568	2.57404	1.36404	0.000117
pfn-2	180.41	2.57395	1.36398	0.0002418
alh-12	46.4369	2.56986	1.36169	0.007838
mes-3	55.3844	2.55559	1.35366	0.0001011
ggtb-1	37.4131	2.5349	1.34193	0.0046
smut-1	66.7686	2.52826	1.33814	0.002088
nlt-1	203.718	2.5177	1.33211	0.005009
sdz-27	144.21	2.51767	1.33209	0.002239
C16B8.3	159.711	2.4773	1.30877	0.003638
Y37E11AM.2	72.0301	2.45686	1.29682	0.007636
Y34B4A.9	312.174	2.4562	1.29643	9.116e-06
M02H5.8	232.801	2.45138	1.29359	0.008763
F19F10.11	25.6118	2.40925	1.26859	0.004994
F09E5.7	65.6978	2.39031	1.2572	0.004685
ZK1320.2	269.089	2.38193	1.25213	0.0001835
Y119D3B.21	998.612	2.38164	1.25195	2.715e-05
col-80	429.319	2.38122	1.2517	4.539e-06
rog-1	44.5913	2.37759	1.2495	0.004054
F20D1.1	142.344	2.37276	1.24657	0.003725
F11G11.5	153.069	2.36771	1.24349	0.0006364
ugt-22	55.9949	2.34653	1.23053	0.00477
F58D5.5	36.0465	2.31109	1.20857	0.009208
T12B3.3	134.443	2.30965	1.20767	0.0005029
R07E3.1	88.0991	2.30562	1.20516	0.006416
lec-8	351.518	2.3031	1.20358	5.505e-07
W05H9.3	282.586	2.28929	1.1949	3.975e-06
K06G5.1	478.763	2.27416	1.18533	1.219e-08
Y34B4A.6	538.072	2.2718	1.18383	3.781e-07
csn-5	77.6718	2.26228	1.17778	0.007795
F59B1.2	327.495	2.25612	1.17385	0.0003681
tth-1	226.946	2.22385	1.15306	0.0009916
lron-7	126.236	2.21764	1.14903	0.001326
T08H10.1	111.509	2.21155	1.14506	0.004744
T20D3.2	576.505	2.2009	1.1381	7.787e-07
col-8	310.041	2.1843	1.12717	0.0001797
F46G10.1	148.409	2.18241	1.12592	0.00616
F55B11.3	116.308	2.17399	1.12035	0.004338
cpr-6	1448.35	2.17071	1.11817	1.207e-11
LLC1.2	289.075	2.16696	1.11567	2.143e-05
asp-2	453.665	2.14462	1.10072	5.383e-07
dvc-1	136.908	2.14428	1.1005	0.000505
F28H7.3	181.129	2.1441	1.10037	0.0006316
pfk-1.1	52.5293	2.14378	1.10016	0.0005067
T23G11.7	59.266	2.11992	1.08401	0.0039
H34I24.2	106.407	2.11468	1.08044	0.001473
F13D12.6	484.044	2.11357	1.07968	2.417e-08
rict-1	37.8656	2.11327	1.07948	0.0005638
lec-6	1106.12	2.10924	1.07672	5.497e-07
sac-1	130.029	2.10327	1.07264	0.0007889
col-160	254.654	2.05548	1.03947	0.0003881
F55G11.4	313.239	2.05526	1.03932	7.721e-05
Y32F6A.5	226.443	2.04614	1.03291	7.045e-06
C49C3.9	87.1072	2.04212	1.03007	0.004844
ttr-41	274.449	2.03986	1.02847	0.004527
sdhd-1	225.12	2.03958	1.02827	0.007049

## Sheet: Supplementary Table6
Supplementary Table6
RNA sequencing analysis of animals cultivated at 25°C for 20 hours under CPT exposure
(logFC<-1 p<0.01)
Name	Max group means	Fold change	Log fold change	P-value
pod-2	84.694	-2.1618	-1.11223	9.301e-08
nol-56	201.164	-2.18416	-1.12708	9.833e-06
unc-54	178.692	-2.22729	-1.15529	4.095e-06
his-24	322.085	-2.54001	-1.34483	1.009e-05
cav-1	406.272	-2.55403	-1.35278	4.185e-07
vab-10	9.46236	-2.83944	-1.50561	8.104e-06
mig-6	34.2598	-2.93005	-1.55093	9.997e-06
icl-1	202.293	-2.97722	-1.57397	4.828e-10
T24B8.3	247.415	-3.05388	-1.61064	2.356e-06
clu-1	55.368	-3.14208	-1.65172	3.737e-07
hil-2	191.504	-3.28705	-1.71679	5.457e-05
fasn-1	30.5993	-3.311	-1.72727	1.52e-07
anc-1	10.0334	-3.34385	-1.74151	6.948e-08
unc-52	10.5292	-3.34694	-1.74284	2.847e-05
unc-22	5.25794	-3.6563	-1.87038	7.245e-05
noah-1	33.9262	-3.81043	-1.92996	3.939e-05
col-3	800.436	-4.10136	-2.0361	3.989e-09
col-144	511.766	-4.92996	-2.30158	6.081e-09
sqt-3	280.523	-5.19078	-2.37595	5.465e-10
epg-2	76.8882	-5.19966	-2.37842	2.105e-07
sodh-1	132.108	-5.52715	-2.46654	9.803e-07
col-73	263.803	-6.20573	-2.6336	7.314e-07
acdh-1	121.665	-6.22618	-2.63835	4.591e-06
dpy-13	258.93	-6.66396	-2.73638	4.226e-06
F41F3.3	512.22	-7.03861	-2.81529	2.685e-10
ZK180.5	104.697	-8.85405	-3.14634	5.546e-08
epi-1	14.0108	-9.04758	-3.17753	1.83e-07
dpy-14	110.228	-9.69072	-3.2766	8.275e-06
col-107	138.248	-10.9584	-3.45396	2.178e-05
ram-2	150.52	-11.1556	-3.47969	8.52e-07
col-125	285.772	-12.0729	-3.5937	1.024e-07
cut-2	270.414	-13.9234	-3.79944	2.753e-10
F53F1.4	286.292	-16.635	-4.05615	3.05e-06
Y47D7A.13	134.656	-5.60021	-2.48548	0.0001125
col-167	304.569	-3.72063	-1.89555	0.0001487
ssl-1	22.3449	-2.58363	-1.3694	0.0001715
col-39	78.277	-12.6364	-3.65951	0.0002189
sma-1	13.8757	-2.32051	-1.21444	0.0002507
ztf-6	40.4729	-5.75381	-2.52452	0.0002849
dpy-4	283.6	-4.58745	-2.19769	0.0002922
cht-1	85.0174	-2.49768	-1.32059	0.0003114
col-166	290.435	-2.74677	-1.45774	0.0003273
clec-266	113.228	-3.16792	-1.66354	0.0003992
C35E7.5	28.4631	-3.15026	-1.65547	0.0005265
pyr-1	19.5452	-2.58182	-1.36839	0.0005573
col-10	341.037	-3.03746	-1.60287	0.0006929
pat-12	15.0964	-2.94385	-1.55771	0.0007424
col-94	105.844	-6.24441	-2.64257	0.0008321
unc-44	5.8856	-2.58124	-1.36806	0.0009238
T05E11.9	119.741	-2.38466	-1.25378	0.001049
R166.6	46.1266	-22.7813	-4.50978	0.001086
chd-7	15.5447	-2.34359	-1.22872	0.001125
col-13	71.8259	-10.6982	-3.4193	0.001161
mca-1	36.2682	-2.12511	-1.08754	0.001197
algn-6	42.7786	-5.54222	-2.47046	0.001238
ppw-2	21.0286	-4.68882	-2.22922	0.001239
wars-1	77.4847	-2.46223	-1.29997	0.001477
C17E4.6	88.1858	-2.28701	-1.19346	0.001653
meg-4	24.1505	-4.51048	-2.17328	0.001698
col-41	81.8887	-4.50629	-2.17194	0.0019
pud-1.1	290.115	-7.44667	-2.8966	0.002004
rol-8	67.5947	-6.56186	-2.71411	0.002009
mlt-10	23.6493	-14.8851	-3.8958	0.002205
slc-25A46	41.8628	-3.82294	-1.93468	0.002314
B0019.2	29.7886	-4.10214	-2.03638	0.002337
gfi-1	66.3756	-2.37813	-1.24983	0.002389
col-92	69.5827	-10.5675	-3.40156	0.00248
egl-30	63.7817	-2.05498	-1.03912	0.002525
let-805	5.55084	-3.46301	-1.79203	0.002795
oxa-1	44.9941	-3.54665	-1.82646	0.002822
Y4C6B.1	69.3217	-2.41293	-1.27079	0.002878
gcy-28	18.7662	-2.33528	-1.2236	0.002884
C09F9.2	10.086	-8.20083	-3.03577	0.002905
dpy-17	61.1823	-3.93075	-1.9748	0.003052
F13C5.2	32.0172	-5.77074	-2.52876	0.003087
ifa-4	26.9324	-4.66884	-2.22306	0.003612
Y48G8AL.5	35.8186	-2.88705	-1.5296	0.003629
col-14	46.8258	-13.4939	-3.75424	0.00385
hpo-29	36.8007	-2.28537	-1.19243	0.004019
aqp-2	108.284	-2.09882	-1.06958	0.004195
lgc-22	33.9699	-5.4873	-2.4561	0.004261
mics-1	91.9826	-2.21997	-1.15054	0.004284
lin-9	36.5355	-2.71894	-1.44305	0.004443
vet-2	23.2639	-3.97726	-1.99178	0.004456
mrps-12	82.7376	-12.1001	-3.59695	0.005
lrp-1	4.76984	-3.12224	-1.64258	0.005086
sams-4	65.8533	-2.14034	-1.09784	0.005334
cbs-1	20.7528	-7.41561	-2.89057	0.00558
mrpl-38	54.9256	-2.89087	-1.5315	0.005586
tni-1	53.3708	-3.80006	-1.92602	0.005893
rbg-2	17.8339	-2.891	-1.53157	0.005948
C17H11.6	13.892	-6.99634	-2.8066	0.006028
grl-16	56.7022	-93.5716	-6.548	0.006034
R06C1.4	170.38	-2.63475	-1.39766	0.006061
T13H5.8	61.5827	-2.12677	-1.08866	0.006171
dpy-21	16.4924	-2.35054	-1.23299	0.006862
col-81	48.1233	-14.2135	-3.82919	0.006869
C02E7.6	128.282	-11.4019	-3.5112	0.006899
T04F3.1	3.93245	-6.59416	-2.72119	0.006908
hsf-1	45.4073	-2.21936	-1.15014	0.006916
col-17	220.955	-3.91823	-1.9702	0.007016
tep-1	16.1114	-2.63449	-1.39752	0.007038
C06A5.6	27.0954	-2.49823	-1.32091	0.007313
lin-26	57.2949	-2.23615	-1.16102	0.007433
fzr-1	20.0324	-3.50279	-1.8085	0.007446
cogc-3	32.407	-2.35005	-1.23269	0.007657
C02F12.5	64.5493	-4.92154	-2.29911	0.007818
T10F2.2	58.6968	-2.89433	-1.53323	0.008073
col-129	43.0056	-13.4826	-3.75303	0.008173
nol-10	43.0501	-2.15006	-1.10437	0.008452
daf-4	16.3988	-3.62232	-1.85691	0.008613
mlt-8	41.9669	-4.92221	-2.29931	0.009074
cogc-4	38.7184	-2.16431	-1.1139	0.009153
pop-1	47.6936	-2.61235	-1.38535	0.009336
col-154	43.8481	-7.67803	-2.94074	0.00966
fce-2	33.8455	-10.7076	-3.42057	0.009687
sams-1	60.8703	-2.23412	-1.15971	0.009762

## Sheet: Supplementary Table7
Supplementary Table7
RNA sequencing analysis of animals exposed to CPT at 2°C for 3 hr.
(LogFC>1, p<0.01)
Name	Max group mean	Log₂ fold change	Fold change	P-value
acd-3	2.0568	1.44556	2.72369	0.00656799
acox-1.3	6.42795	1.11522	2.16628	0.00230929
acox-1.4	25.0366	1.33051	2.51491	1.47982e-06
alh-5	11.8837	1.18597	2.27516	0.000157253
amt-1	14.474	1.28781	2.44158	1.15419e-06
anmt-2	18.7712	1.11377	2.16411	0.000468437
arrd-7	12.4135	1.03472	2.04872	0.0011563
asah-1	62.3658	1.30451	2.47	2.17291e-08
asah-2	60.1014	1.18627	2.27564	4.15355e-10
asm-2	14.4657	2.23809	4.71772	1.04036e-11
asm-3	6.81116	1.31471	2.48753	0.00314306
asp-12	16.1139	1.62628	3.08716	6.50711e-08
asp-14	94.0909	1.48188	2.79312	5.56002e-13
asp-2	392.366	1.08115	2.11572	1.51681e-08
asp-3	796.901	1.08531	2.12183	2.45741e-07
B0024.13	74.2446	1.0859	2.1227	2.44148e-09
B0024.4	177.483	2.28007	4.857	4.79093e-09
B0252.1	1.57088	1.31887	2.49471	0.00317341
B0281.4	3.21289	1.99743	3.99289	0.000891618
B0304.4	50.8549	1.24735	2.37404	1.47723e-07
B0334.6	2.37489	1.44204	2.71704	0.00908559
B0393.9	9.64088	1.15986	2.23436	0.00275748
B0403.3	10.5111	1.04231	2.05952	0.00080294
B0462.5	12.5102	2.59292	6.03318	1.16747e-08
bath-24	10.1583	1.07308	2.10391	0.00240591
bath-26	5.57978	1.53388	2.89563	0.000321753
bath-36	5.85333	1.23046	2.34642	0.00161568
bath-4	16.9117	1.03288	2.0461	0.000727673
bath-47	5.95142	1.24128	2.36408	0.000145087
bcmo-2	18.7672	2.06704	4.19026	3.97759e-16
bgal-2	14.7982	1.10917	2.15722	2.13807e-05
btb-9	3.53729	1.33533	2.52333	0.00734242
C01B10.3	43.972	1.22483	2.33728	1.51788e-08
C03B1.14	14.6235	1.15233	2.22273	0.000451867
C04F12.5	56.1649	1.36031	2.5674	3.33085e-07
C04G6.5	16.8151	2.23521	4.7083	1.38163e-05
C05C12.4	45.4774	1.14139	2.20593	1.91858e-05
C05D2.8	86.0141	1.3258	2.50672	1.75109e-11
C06B8.2	9.15095	1.65998	3.16013	2.46455e-06
C06E4.8	5.18945	1.62925	3.09353	0.00135436
C06G4.4	5.07927	2.22506	4.67531	0.000347983
C07E3.3	7.50148	1.12347	2.1787	0.000778193
C07F11.2	3.36459	2.08763	4.2505	9.64801e-06
C08E8.10	10.1199	1.46	2.75109	0.000659366
C08E8.4	49.3456	2.12962	4.37602	1.1941e-19
C10C5.2	17.1789	2.37557	5.18939	1.02435e-11
C12D12.1	60.1215	1.00761	2.01058	2.50871e-07
C14C6.2	55.0016	1.02826	2.03957	0.00067719
C15B12.1	6.82636	1.03258	2.04567	0.00588004
C15F1.5	5.36653	1.19177	2.28433	0.00146143
C16C10.9	1.30753	2.58878	6.01589	0.00507521
C16C8.13	7.02481	1.31401	2.48631	0.00340522
C16C8.14	24.1924	1.50274	2.83381	5.93403e-07
C16C8.21	1.89497	2.77229	6.83191	0.00544891
C16C8.4	63.5237	1.05061	2.0714	6.61252e-07
C16D9.4	11.1805	1.28201	2.43177	0.000120324
C17B7.10	2.55995	1.85738	3.62348	0.0011381
C17B7.12	7.43271	4.72068	26.3674	1.70167e-07
C17B7.15	4.92847	2.64171	6.24073	1.58826e-05
C17B7.3	2.88883	1.90503	3.74516	0.00213378
C17B7.4	8.39533	1.37843	2.59986	0.00286066
C17B7.5	0.792235	1.86412	3.64045	0.00189274
C17C3.3	1.02287	2.66559	6.34486	0.00263502
C17G1.2	79.3219	1.01339	2.01865	1.505e-07
C17H12.4	21.8765	1.32021	2.49702	6.55679e-09
C17H12.6	51.475	3.25717	9.56105	2.36759e-28
C17H12.8	523.074	1.73686	3.33308	3.44906e-17
C18A11.1	32.5867	1.63275	3.10103	5.26579e-08
C18H7.11	26.6167	2.78956	6.91418	1.31555e-16
C18H9.6	66.5299	1.81849	3.52711	2.88493e-14
C23G10.1	1.61253	2.14828	4.433	0.00224212
C24B9.3	95.9119	1.01399	2.01948	1.70546e-08
C25D7.5	10.2277	1.75846	3.38338	8.08718e-07
C25E10.8	38.2967	1.17362	2.25577	0.000108835
C25F9.11	28.0971	1.66045	3.16115	3.88591e-08
C25F9.12	6.70792	1.41705	2.67038	0.00345824
C26B9.5	57.3645	1.18643	2.27589	2.68445e-11
C26E1.2	4.92376	1.19717	2.2929	0.0010625
C27H5.2	9.00835	1.01956	2.0273	0.000387892
C27H5.4	17.5643	1.70436	3.25884	5.38612e-09
C28C12.11	1.98708	1.63392	3.10355	0.00914347
C28G1.5	22.9876	1.20616	2.30723	1.93631e-05
C28G1.6	8.08265	1.28177	2.43137	0.0012974
C29F3.7	58.9541	1.32188	2.49992	1.42091e-09
C29F7.1	7.7383	1.61119	3.05505	8.10463e-06
C29F7.2	54.6216	1.64918	3.13656	6.13774e-10
C29F9.2	13.4413	1.12115	2.1752	0.00224859
C29G2.6	36.1421	1.24935	2.37734	4.19075e-06
C30G12.2	17.0919	1.98272	3.95238	0.000102785
C31G12.4	1.13373	2.20396	4.60743	0.000133314
C32H11.3	3.0366	1.8958	3.72127	0.000554201
C32H11.4	79.8845	2.34588	5.0837	3.74649e-17
C32H11.9	73.3839	1.99304	3.98075	4.22393e-06
C33H5.13	54.7814	1.40532	2.64876	6.52915e-08
C34B7.1	4.29984	1.10422	2.14982	0.00729878
C34H4.1	24.0814	1.15396	2.22524	0.000188902
C34H4.2	105.607	1.91356	3.76737	1.78473e-26
C36C5.5	33.1565	1.39934	2.63781	7.19538e-05
C37C3.10	6.07496	2.72676	6.61969	2.26053e-05
C39B5.14	1.37835	2.45647	5.48872	0.00246712
C39F7.5	14.3877	2.19927	4.59246	1.77046e-14
C40H1.8	9.05258	2.91862	7.56124	8.14903e-11
C41G7.8	22.3327	2.06631	4.18813	4.83155e-07
C42C1.3	1.22213	3.13566	8.78874	0.00484202
C42D4.19	12.7128	3.74556	13.413	2.27606e-07
C42D4.2	5.85709	1.31822	2.49358	0.00151757
C42D8.1	23.7861	1.59858	3.02846	5.39114e-06
C44C10.11	4.043	1.52741	2.88268	0.000320707
C44E12.1	13.9317	1.02568	2.03592	0.00183359
C45B11.2	7.05998	2.37407	5.18402	1.00141e-05
C45B2.1	86.184	1.75647	3.37871	2.64132e-10
C46F2.1	11.6164	1.87734	3.67397	3.21841e-06
C47D12.5	31.4289	1.26164	2.39769	1.11733e-05
C49A9.3	4.74418	1.18769	2.27788	0.00190499
C49C3.11	1.89916	3.4131	10.6524	0.000182413
C49C3.9	75.2668	1.46223	2.75534	5.80073e-11
C49F5.6	30.9765	1.04413	2.06212	2.16814e-06
C49G7.12	10.1397	1.86655	3.6466	1.17079e-06
C50A2.3	9.45387	1.23901	2.36036	0.00110504
C50B6.7	24.7625	1.94379	3.84714	2.05684e-08
C50B8.4	4.68286	1.83542	3.56876	0.00158547
C50F4.9	8.81894	1.25631	2.38885	0.00418829
C52A10.1	26.559	1.43803	2.70951	2.15195e-07
C53B4.3	14.5268	1.17978	2.26543	4.00295e-06
C54C6.7	14.1068	1.68261	3.21009	0.000264661
C54E4.5	35.7874	1.15879	2.2327	1.18199e-05
C55C3.3	6.23489	2.10845	4.31228	2.78307e-08
cdd-1	8.44725	1.57803	2.98563	1.43771e-05
cdr-1	2.62161	2.04597	4.12952	0.00226959
cdr-2	66.2507	1.43905	2.71143	7.46957e-07
cdr-4	49.5506	1.2649	2.4031	2.07083e-10
cdr-7	11.3651	1.36156	2.56963	0.00032172
cest-1	3.28648	1.23555	2.35471	0.00304533
cgr-1	25.5437	1.01231	2.01714	7.08851e-05
cgt-1	10.5272	1.51883	2.86559	1.20946e-05
chil-13	8.70822	1.04202	2.05911	0.00197554
chil-22	6.12014	1.18659	2.27614	0.00331719
clc-1	226.925	1.801	3.48461	3.76453e-21
cld-9	41.4023	2.4488	5.4596	1.3545e-18
clec-125	0.654419	1.92979	3.80999	0.00520323
clec-143	1.33684	2.21402	4.63965	0.00218072
clec-160	32.6912	1.34819	2.54593	7.39814e-08
clec-166	15.2082	1.25908	2.39344	0.00151194
clec-167	1.21422	1.8681	3.65051	0.00789095
clec-169	2.0622	2.58507	6.00044	5.44552e-05
clec-173	63.3603	1.83077	3.55726	4.78203e-10
clec-174	38.0241	4.6504	25.1136	1.48914e-25
clec-186	155.233	1.28325	2.43386	2.43141e-11
clec-187	33.6425	1.45886	2.74891	1.35809e-07
clec-209	836.229	2.13368	4.38835	2.29789e-30
clec-210	5.20887	2.43595	5.41121	4.88015e-05
clec-245	1.70625	2.64643	6.26114	0.00509625
clec-3	3.15331	2.94804	7.717	8.45175e-07
clec-45	5.17575	2.47673	5.56636	0.0017836
clec-47	32.5252	1.76888	3.40788	1.96969e-07
clec-5	38.6794	1.76594	3.40095	1.87195e-13
clec-51	29.5108	1.28966	2.44471	1.05033e-05
clec-54	8.24143	1.02536	2.03546	0.00620581
clec-55	1.35454	2.11633	4.3359	0.00700269
clec-56	18.3853	1.01938	2.02705	0.00108521
clec-6	5.10566	4.12491	17.447	3.7975e-11
clec-60	2.0665	1.89374	3.71598	0.000196058
clec-62	101.138	1.54746	2.92302	1.72954e-17
clec-67	89.7278	2.08009	4.22835	9.5299e-16
clec-71	2.80074	1.69945	3.24776	0.00246451
clec-8	4.60698	1.21527	2.32184	0.00289761
clec-80	7.13369	1.7432	3.34776	1.01825e-05
clec-83	141.455	1.27937	2.42733	1.36295e-11
clec-84	34.3225	1.00425	2.0059	0.000155115
clec-85	423.419	1.33973	2.53104	2.24933e-12
clec-86	33.5152	1.94942	3.86218	1.89543e-06
clp-6	1.22702	1.36801	2.58114	0.00940499
col-135	22.8336	2.88259	7.37473	1.20522e-13
col-45	1.48349	3.41515	10.6675	0.000239795
col-96	33.7625	2.77499	6.84472	2.27024e-13
comt-2	6.09697	1.8265	3.54675	0.000931573
cpr-3	78.0835	1.31549	2.48886	8.7534e-11
cpr-4	492.778	2.21371	4.63865	3.99838e-24
crn-6	12.6278	1.06646	2.09429	0.000639228
csb-1	18.11	1.11377	2.1641	4.78333e-06
cyp-14A5	17.1687	1.14448	2.21067	1.68627e-05
cyp-29A3	8.2354	2.23894	4.7205	2.39188e-09
cyp-33C4	5.3217	1.07418	2.10552	0.00513578
cyp-33C7	8.24934	1.16322	2.23957	0.00063275
cyp-33C9	14.4995	1.36661	2.57864	9.28914e-06
cyp-35A1	0.594916	3.1771	9.0449	0.00922567
cyp-35A5	10.0185	3.8708	14.6294	5.91333e-14
cyp-35B1	2.55287	1.515	2.85798	0.00171767
cyp-35B2	1.58862	2.74843	6.71985	0.00311017
cyp-35C1	26.9715	2.00781	4.0217	1.78091e-11
D1044.1	10.7244	1.85847	3.62622	1.24062e-07
D1086.6	65.9639	1.03563	2.05	1.07066e-06
dct-17	37.2754	1.45882	2.74883	6.63244e-16
decr-1.2	0.890946	2.70112	6.50308	0.00807767
dhc-3	0.717575	2.46336	5.51501	9.89737e-07
dhs-14	46.6545	1.44481	2.72226	2.7973e-10
dhs-2	17.8682	1.81934	3.52921	9.73731e-09
dhs-20	10.9817	1.43899	2.71131	2.58403e-05
dhs-23	1.46343	2.18349	4.5425	0.00659964
dhs-26	1.64144	2.82309	7.07678	0.000452467
dhs-3	121.967	1.29152	2.44786	2.23008e-10
dhs-7	5.37203	1.03743	2.05257	0.00509306
dod-17	56.6402	2.21822	4.6532	1.95561e-12
dod-19	458.65	1.08003	2.11408	5.73366e-09
dod-20	1.97084	3.31126	9.9263	1.83335e-05
dod-21	77.1948	1.68744	3.22084	0.000834003
dod-22	72.583	1.97581	3.93348	1.03621e-13
dod-23	358.537	1.49074	2.81033	3.50101e-14
dod-24	138.476	1.30674	2.47382	1.07172e-10
dod-3	63.081	1.38309	2.60826	6.16786e-05
drd-50	99.067	1.85177	3.60942	5.51017e-16
E02C12.6	2.26274	2.71651	6.57279	0.00021951
E02H4.7	18.9277	1.7271	3.31061	5.30671e-05
E03H4.8	18.9045	2.07521	4.21405	9.89423e-11
E04F6.15	11.4768	1.47046	2.77111	4.20139e-05
egl-1	15.3913	2.63364	6.20588	4.60517e-09
elt-4	3.55969	3.24833	9.50266	0.000879239
ent-7	10.3596	1.21271	2.31773	0.000152882
ets-9	7.01297	1.11302	2.16298	0.00602953
F01D5.2	21.5056	1.8472	3.59802	1.97e-06
F01D5.3	26.3936	1.04442	2.06253	0.00190721
F08D12.2	13.7204	1.26862	2.40931	0.00170141
F08D12.3	29.717	1.16731	2.24593	1.8607e-05
F08F1.3	10.7077	1.18072	2.26689	0.00243357
F08G2.8	9.38844	3.30985	9.91665	1.22445e-10
F09A5.2	3.14162	1.53386	2.89559	6.22422e-05
F10A3.17	36.7719	1.71927	3.29271	4.08486e-11
F10A3.4	3.39557	1.1269	2.1839	0.00706213
F10D2.10	6.98137	1.15965	2.23402	0.00246198
F11D5.7	1.98156	1.73726	3.33402	0.00113833
F11E6.6	3.17032	1.55649	2.94136	0.00223103
F13H6.3	32.2537	1.76311	3.39429	7.83866e-16
F15B9.6	6.99595	2.70416	6.51678	5.87053e-13
F15E6.6	4.91624	1.12751	2.18481	0.000102687
F16H6.10	15.1472	1.08513	2.12157	0.000240485
F19C6.8	4.6752	2.67261	6.37583	0.00156493
F19C7.1	255.774	1.15719	2.23023	2.69184e-08
F19C7.2	7.32637	1.58773	3.00576	1.74248e-07
F19C7.4	6.65784	1.95273	3.87107	7.54018e-06
F20D6.5	7.44292	2.09757	4.27989	2.31684e-06
F20G2.1	2.85385	2.08941	4.25573	0.0032992
F20G2.5	44.0637	3.91973	15.1341	4.44909e-40
F22E5.1	13.6309	1.49039	2.80964	3.22542e-06
F22H10.2	47.2742	1.57326	2.97577	7.3998e-08
F23C8.8	3.90561	2.37644	5.19253	4.00742e-05
F25B4.8	19.9684	1.16345	2.23992	0.000836808
F25D1.5	2.54379	1.82093	3.53308	0.00256917
F26C11.1	3.64463	1.89872	3.72882	0.000227235
F26D11.12	10.1087	1.34743	2.54459	0.00335235
F26D11.20	12.2201	2.25681	4.77932	0.000263852
F27E5.9	19.1868	1.18566	2.27468	0.00165478
F28B4.3	45.0867	1.4933	2.81533	1.39041e-11
F28H7.3	134.635	1.19347	2.28702	1.06629e-08
F31F6.2	11.7337	1.06809	2.09666	0.00841416
F33E2.4	1.42606	3.53996	11.6315	0.000198619
F33H12.7	61.8407	2.2538	4.76938	8.42963e-22
F35C8.5	70.5558	1.16149	2.23688	2.59059e-08
F35E12.10	94.2141	1.71784	3.28942	5.41159e-14
F35E12.2	1.59324	1.47581	2.7814	0.00401822
F35E12.6	266.605	3.10669	8.61403	9.79029e-45
F35E8.10	1.56262	3.59031	12.0446	0.00140499
F35F10.1	13.6915	1.17311	2.25497	0.000582085
F35F10.13	44.4959	3.19778	9.17546	1.04185e-18
F35F10.5	38.6135	3.29652	9.82542	2.20096e-18
F35F10.6	4.84295	1.47613	2.78202	0.00152245
F35F10.7	1.26676	3.27686	9.69243	0.00510506
F36F2.2	36.7847	1.03496	2.04906	0.000145244
F38B2.6	4.96946	1.91364	3.76759	0.00159953
F41G4.7	1.71743	1.83009	3.5556	0.00494282
F41H10.1	5.83806	1.81341	3.51472	0.000482405
F42A10.7	40.827	3.25878	9.57175	1.40314e-09
F42A6.1	0.981927	2.77846	6.8612	0.00632089
F42G2.5	6.08173	1.74659	3.35565	9.17506e-06
F43C11.7	17.1608	1.30561	2.47188	4.65571e-05
F46A9.1	1.27101	4.68778	25.7729	0.00071106
F47B8.4	9.35547	1.93057	3.81207	4.54483e-06
F49C12.14	18.556	1.34114	2.53352	0.00100873
F49C12.7	38.2674	2.0586	4.16582	1.73007e-15
F49F1.7	147.653	3.00954	8.05307	9.21147e-39
F52E1.14	547.763	1.19119	2.28341	7.61083e-12
F53C11.1	50.1579	1.21446	2.32054	9.01572e-09
F53E10.5	0.550284	3.75353	13.4873	0.00696007
F54B11.11	1.4702	2.35161	5.10393	0.00027179
F54B8.4	18.1891	2.04376	4.1232	2.31136e-05
F54D5.3	474.248	1.02916	2.04084	4.73374e-08
F54D5.4	762.448	1.56023	2.94901	2.55827e-17
F54D8.10	3.95061	2.85343	7.22717	0.00305171
F54E2.1	214.597	1.47493	2.7797	1.81535e-12
F54H5.2	1.42952	2.38094	5.20877	0.000859712
F55B11.4	133.915	1.21878	2.3275	1.26256e-10
F55B11.6	1.59109	3.76243	13.5708	0.00602951
F55F3.2	20.5048	1.77848	3.43065	2.2886e-09
F55G1.7	11.2755	1.1286	2.18646	0.00299857
F55G11.2	60.4964	4.04485	16.5052	3.36888e-47
F55G11.8	40.3657	1.48735	2.80374	1.08709e-10
F55G7.1	0.71073	3.13596	8.79062	0.00413865
F56A4.12	2.6574	2.0317	4.08887	0.000135438
F56A4.2	840.32	2.14329	4.41767	3.04089e-30
F56C9.7	270.414	1.12421	2.17983	3.32798e-10
F56D2.5	7.53566	1.90287	3.73957	5.59301e-08
F56F10.1	70.1362	1.14738	2.21511	1.95784e-10
F57B9.3	3.68115	2.84313	7.17577	6.82469e-08
F58B6.1	9.16937	2.03021	4.08464	5.75253e-07
F59B1.10	2.97934	1.80023	3.48277	0.00023809
F59B1.2	296.054	1.25185	2.38147	1.99347e-12
F59B2.12	0.439546	6.28294	77.8671	0.00971445
far-3	84.7572	2.04089	4.11499	4.32167e-12
fat-7	10.0258	1.21454	2.32067	0.000522437
fbxa-105	6.06022	1.08428	2.12032	0.00545512
fbxa-120	8.75408	1.04051	2.05695	0.00717435
fbxa-138	1.17441	3.27633	9.68887	0.0033746
fbxa-14	4.62275	1.09837	2.14113	0.00854774
fbxa-150	8.09559	1.27228	2.41542	0.000308349
fbxa-151	3.81668	2.4125	5.32397	0.000182212
fbxa-157	3.06133	1.34638	2.54274	0.00833713
fbxa-158	1.46739	1.62944	3.09393	0.00692995
fbxa-163	4.98157	2.25619	4.77728	7.45997e-09
fbxa-164	1.31758	2.6687	6.35855	0.000673732
fbxa-18	2.35861	2.31589	4.97912	0.00259194
fbxa-182	9.61558	1.50508	2.8384	5.2421e-07
fbxa-2	2.50428	1.31928	2.49541	0.00374988
fbxa-3	2.94284	1.44611	2.72473	0.00288202
fbxa-30	2.75984	2.18715	4.55405	0.000123057
fbxa-35	1.79327	3.54017	11.6331	0.000174147
fbxa-36	1.35144	3.13647	8.79371	0.00144312
fbxa-37	8.21694	1.67899	3.20204	6.47054e-05
fbxa-4	4.80115	1.81657	3.52244	8.34382e-05
fbxa-43	1.96562	2.94366	7.69361	0.000170994
fbxa-54	8.54059	1.12591	2.1824	0.00284448
fbxa-55	3.63148	1.42571	2.68647	0.00198181
fbxa-59	22.8976	1.3925	2.62534	3.98811e-05
fbxa-60	74.5795	1.97874	3.94149	1.03996e-19
fbxa-63	4.78035	1.48205	2.79345	0.00318462
fbxa-69	2.33249	1.6372	3.11062	0.00258487
fbxa-74	7.45639	1.47361	2.77715	9.34634e-05
fbxa-77	5.62401	1.3198	2.49632	0.00261355
fbxa-78	9.17844	1.44044	2.71403	0.00034714
fbxa-79	7.83016	1.46756	2.76554	0.000245818
fbxa-88	3.39874	1.79697	3.47491	0.000610777
fbxa-95	36.6073	1.4295	2.69353	5.00699e-10
fbxa-98	6.87627	1.25625	2.38874	0.00134306
fbxb-7	27.6223	1.33237	2.51816	1.44047e-05
fbxc-1	8.72669	1.39405	2.62816	0.000245315
fbxc-2	7.80259	1.31362	2.48565	0.000356128
fbxc-23	3.95321	1.73754	3.33465	0.00114131
fbxc-3	7.63118	1.23701	2.35709	0.000848782
fbxc-5	7.55929	1.07005	2.0995	0.00561148
fbxc-54	6.51182	1.03006	2.0421	0.00765834
fipr-1	24.4425	1.23924	2.36073	0.00465178
fipr-24	4.96124	1.54313	2.91426	0.00788794
folt-3	0.719179	2.16847	4.49547	0.00841724
fpn-1.1	20.8696	1.1558	2.22807	1.22994e-05
frpr-5	2.66166	1.33776	2.52759	0.00491189
fut-6	10.4161	1.08596	2.12278	0.000651081
gba-2	5.57687	4.30944	19.8277	1.21047e-08
gcy-19	1.26565	1.34332	2.53735	0.00325991
ges-1	36.2024	1.08288	2.11827	5.81684e-07
glb-14	2.42909	1.5517	2.93162	0.0091727
gly-14	8.33337	1.011	2.01531	0.00232459
gnrr-2	2.38889	1.28002	2.42842	0.00938927
gpa-12	6.71567	1.16142	2.23678	0.00209231
gpa-17	15.0158	1.00756	2.0105	0.00192723
gpa-4	3.4249	1.47162	2.77333	0.000542663
gpdh-1	8.2094	1.37436	2.59252	9.38269e-05
gst-24	58.3371	2.60015	6.0635	1.18511e-26
gst-29	5.08213	1.70665	3.26402	0.000548974
gst-5	185.431	2.54255	5.82619	4.19763e-29
gst-6	42.1253	1.58978	3.01003	4.22247e-07
H14E04.3	9.07532	1.3669	2.57916	0.00093167
H25K10.1	6.39845	2.18794	4.55654	1.38231e-06
H27M09.5	1.28575	2.93908	7.6692	0.00166767
H34I24.2	111.998	1.08849	2.12651	3.47654e-08
hen-1	13.6243	2.373	5.18018	2.88866e-07
hizr-1	3.7097	1.20771	2.30971	0.00484005
hpo-6	113.827	1.40604	2.65009	5.64768e-12
hrg-3	6.63221	1.53803	2.90398	0.0087068
icmt-1	6.22887	3.14893	8.86995	5.17265e-06
ins-7	43.9571	1.5347	2.89728	6.34748e-06
irg-1	11.8471	2.12814	4.37153	1.54042e-05
irg-3	39.8457	1.63574	3.10746	3.53245e-09
irg-4	146.243	3.80937	14.0196	2.03347e-28
irg-5	96.2685	4.92825	30.4474	2.02044e-48
irg-6	19.3502	5.44602	43.5928	1.75672e-25
K04A8.1	27.7147	1.50853	2.8452	9.69583e-09
K05B2.4	4.79963	1.83279	3.56225	6.41313e-05
K05C4.4	4.65871	1.28504	2.43689	0.00121635
K06G5.1	370.749	1.27534	2.42056	6.51858e-12
K07C5.13	2.49036	2.3504	5.09967	0.0044104
K08D10.14	4.79242	1.41099	2.6592	0.00161376
K08D8.5	192.692	2.24974	4.75598	4.67519e-28
K08D8.6	88.6713	1.61038	3.05332	8.61227e-12
K08E4.2	46.0617	1.00211	2.00292	5.43871e-05
K09C4.5	13.5394	1.2047	2.30489	0.000133007
K10C2.8	10.6708	1.52342	2.87472	0.000460546
K10D11.2	8.55117	2.59	6.021	3.59821e-09
K10D11.5	25.3709	1.07343	2.10443	2.00296e-05
K11H12.11	8.00003	1.96138	3.89434	1.31815e-06
K12C11.6	18.1531	1.12582	2.18226	0.0033284
K12H4.7	335.012	1.07408	2.10539	4.9434e-09
kgb-2	4.04145	1.41383	2.66444	0.00389723
lact-1	11.6693	2.11202	4.32296	5.00433e-09
lact-6	1.64601	3.9717	15.6892	5.52116e-05
lbp-5	73.7731	1.0248	2.03468	0.000255348
lbp-8	11.1142	2.12921	4.37477	2.05303e-05
lec-11	42.4825	1.42582	2.68668	3.88232e-09
lec-6	1435.6	1.1045	2.15025	3.64487e-08
linc-40	2.93446	1.98896	3.9695	0.000726065
lipl-2	25.3057	1.30744	2.47502	1.59695e-05
lmp-2	8.39928	1.29417	2.45236	0.000631104
lst-5	4.58037	1.20554	2.30623	0.00430509
lys-1	879.924	1.10301	2.14803	1.46512e-09
lys-3	22.1112	1.53565	2.8992	3.86472e-06
lys-8	651.042	1.60166	3.03491	5.6409e-15
M01G12.9	11.4405	1.07049	2.10015	4.57295e-05
M02D8.2	4.45055	2.14574	4.42519	0.0025918
M02H5.8	345.669	1.55514	2.93863	3.67631e-17
M04C3.2	2.81144	1.17424	2.25674	0.00606477
M04D5.3	24.1989	1.12923	2.18742	0.000307192
M28.10	206.539	1.37314	2.59034	7.27612e-13
math-20	8.52152	1.49263	2.81402	2.99658e-05
math-22	9.43405	1.07105	2.10097	0.00400462
math-24	7.93727	1.23726	2.3575	0.00148764
math-27	6.33014	1.11381	2.16417	0.0051145
mec-3	3.02041	1.24438	2.36917	0.00854582
mif-1	120.796	1.4829	2.7951	5.96041e-12
mul-1	28.0189	3.20471	9.21966	2.13478e-15
nas-5	4.89669	1.57799	2.98554	0.0011009
nceh-1	9.75132	1.61686	3.06707	1.47364e-06
nep-18	2.66464	1.24283	2.36663	0.00611922
nhr-112	11.1635	1.61853	3.07062	6.16018e-06
nhr-123	1.63853	2.18372	4.54325	0.00113181
nhr-176	9.1491	1.51668	2.86131	2.54853e-05
nhr-180	3.4589	1.2885	2.44275	0.0034604
nhr-247	1.99625	2.87974	7.36017	0.00146892
nit-1	35.7254	1.64384	3.12497	1.81044e-10
nlp-73	25.728	1.23833	2.35925	0.000422459
nnt-1	9.42506	1.64636	3.13043	2.05291e-09
npa-1	127.784	1.08987	2.12854	4.06353e-08
nspd-7	15.5875	2.19661	4.58401	4.48046e-05
nspe-2	6.70794	1.97159	3.92201	0.00500845
numr-1	16.954	2.76645	6.80432	1.00098e-20
numr-2	14.4465	2.68496	6.43064	1.46317e-18
oac-3	1.5517	2.22428	4.67277	0.00061886
oac-32	15.1936	2.88923	7.40876	8.85008e-12
oac-5	1.67617	2.77752	6.85673	3.26989e-06
oac-53	0.785344	2.87017	7.31154	0.000570604
oac-55	2.38594	2.84099	7.16509	4.70956e-08
oac-57	2.22412	1.43498	2.70379	0.00367156
oac-6	36.6595	1.86027	3.63077	1.80962e-11
oac-7	2.2393	1.81396	3.51607	9.26579e-05
pals-14	4.21186	1.86386	3.63981	5.56572e-05
pals-17	8.55096	1.18502	2.27366	0.00197918
pals-23	17.9394	1.42248	2.68046	4.73147e-05
pals-24	22.7794	1.42973	2.69397	1.95298e-06
pals-37	1.70048	1.83041	3.55637	0.00141159
pals-6	10.1376	2.04958	4.13984	2.95992e-08
parg-2	3.4448	1.87088	3.65755	8.03235e-05
pcp-1	42.4829	1.50687	2.84193	2.13705e-07
PDB1.1	26.2452	1.03678	2.05165	3.50185e-05
pgp-5	4.61418	1.61188	3.0565	5.40684e-05
pgp-6	3.58619	1.08717	2.12457	0.00131154
pgp-8	6.78823	4.1737	18.0471	2.14478e-26
plpp-1.2	10.4043	1.20127	2.29942	7.88938e-05
pmp-4	13.1809	1.0349	2.04897	4.69017e-05
prmt-6	12.612	1.07055	2.10023	0.00248872
R02C2.7	4.9238	2.23901	4.72072	0.00032588
R03G8.3	9.33868	1.24582	2.37154	9.72505e-05
R03H10.1	15.0209	1.32481	2.505	8.18462e-05
R03H10.6	3.74169	2.43798	5.41881	3.40748e-08
R04A9.9	6.08684	1.38258	2.60734	0.00773232
R05D8.9	2.86956	5.36834	41.3077	5.56633e-05
R06A10.1	2.72558	1.70865	3.26855	0.00860411
R08F11.1	17.8528	1.10251	2.14727	9.99127e-06
R09A1.3	6.67703	1.61209	3.05694	9.72646e-06
R09E10.2	1.67634	3.52547	11.5152	0.00202187
R09F10.1	36.6179	1.23926	2.36078	8.13728e-09
R10F2.6	2.98963	1.00473	2.00657	0.00217445
R11H6.4	13.8221	1.02728	2.03817	0.00467307
rgs-10	9.24618	1.15678	2.22959	0.00875315
rpr-1	259.327	2.84947	7.20735	7.47613e-34
scav-6	10.1407	1.38636	2.61419	1.29144e-05
scl-5	24.3889	1.05847	2.08272	0.000690956
sek-4	7.24743	1.23964	2.36139	0.00141298
set-28	4.09034	5.65342	50.3324	1.82356e-05
sid-2	28.6294	1.23909	2.3605	5.46508e-06
skr-3	121.113	1.02656	2.03716	1.79411e-07
skr-4	88.7905	1.46032	2.75169	4.44822e-07
snt-2	23.9287	1.0215	2.03003	1.03497e-05
sox-4	13.0423	1.07985	2.11382	0.00164653
spe-15	8.58225	1.3434	2.53749	3.78493e-07
spp-16	39.3126	1.3114	2.48182	3.24533e-05
spp-18	121.197	1.1959	2.29087	2.28798e-07
spp-2	100.345	1.21918	2.32814	2.15371e-06
spp-4	76.1388	1.58985	3.01018	7.61572e-08
spp-5	2402.53	1.2271	2.34095	3.12996e-11
spp-8	79.6681	1.02153	2.03007	6.26376e-08
sqst-2	9.29144	1.05014	2.07073	0.00206455
sri-36	1.95469	3.34344	10.1502	7.89942e-05
srj-29	0.737264	3.85568	14.4769	0.00550158
srp-2	32.7452	1.16835	2.24755	6.61489e-06
srw-86	4.85278	2.42422	5.36738	0.000287198
str-144	0.881576	2.88978	7.41159	0.00678327
str-44	0.669389	3.58598	12.0084	0.00900578
swt-6	134.331	1.58146	2.99272	1.38869e-17
T01D3.6	114.275	2.03871	4.10877	1.71621e-25
T02B5.3	7.25275	1.68795	3.22199	9.4612e-07
T02C5.1	169.983	1.02157	2.03013	1.42696e-07
T07A5.7	1.675	2.00383	4.01063	0.00169227
T09F3.4	15.3088	1.02529	2.03537	0.00138202
T10B11.5	3.71021	1.44953	2.73119	0.0031224
T15B7.15	1.43931	2.27119	4.82722	0.00111479
T16G1.4	3.75438	1.69447	3.23657	0.00680283
T16G1.5	5.73816	2.86893	7.30525	1.54941e-09
T16G1.6	33.6682	3.62444	12.3329	3.59952e-19
T16G1.7	10.7248	2.64413	6.25119	7.50996e-10
T19D12.2	8.54207	1.1356	2.1971	3.27648e-05
T20D3.2	456.022	1.15139	2.22128	3.9571e-11
T20D4.11	24.7399	1.73691	3.3332	5.2534e-07
T20D4.5	1.06529	1.75048	3.36471	0.00369792
T20D4.7	15.28	1.24952	2.37763	0.00105857
T21C12.8	7.30075	2.13999	4.40759	4.62762e-07
T21D12.12	24.0142	1.07931	2.11302	0.00125677
T22B7.7	34.2757	1.18348	2.27124	5.02752e-06
T24A6.7	1.65181	2.89205	7.42323	0.00388275
T24B8.5	499.593	1.16623	2.24424	5.18054e-06
T24C4.4	43.7117	1.25532	2.38721	2.41704e-05
T24E12.5	3.49177	1.8421	3.58531	7.06031e-07
T25D3.3	15.7578	1.4266	2.68812	1.77216e-06
T25G12.13	1.57631	3.86538	14.5745	0.000864911
T25G12.6	4.15321	1.36226	2.57088	0.00024048
T26H5.9	150.365	1.23525	2.35422	5.71879e-12
T28A11.16	14.0203	1.21362	2.31919	0.00191583
T28A11.17	1.63913	4.75263	26.9577	5.85942e-06
T28A11.19	28.2019	2.92052	7.57121	1.42459e-13
T28A11.2	171.199	1.39963	2.63834	2.86939e-11
T28A11.20	2.57949	3.41133	10.6393	1.60554e-06
T28A11.25	14.056	1.67762	3.19899	1.69884e-05
T28A11.3	5.44611	3.23488	9.41445	1.67896e-06
T28F3.8	31.1311	1.02364	2.03305	2.36799e-05
tag-244	31.0532	2.99897	7.99431	6.02536e-23
tba-7	17.9251	1.04231	2.05952	1.5405e-05
thn-1	2.13716	1.75204	3.36834	0.00751294
thn-2	180.991	1.79747	3.47611	5.72976e-14
tre-4	6.53754	1.20453	2.30462	0.000198114
tsp-1	28.1271	1.45817	2.7476	1.85839e-06
ttm-2	16.8352	1.14555	2.2123	0.000187002
ttr-32	42.7687	1.06928	2.09838	5.36313e-05
ttr-41	312.623	1.19628	2.29148	9.38001e-11
ttr-44	119.041	1.2303	2.34615	2.18897e-10
ttr-46	422.065	1.2866	2.43953	1.93902e-10
ttr-48	221.539	1.53102	2.88989	3.43998e-16
ttr-49	18.8145	1.02519	2.03522	0.00212923
twk-28	4.51978	1.21978	2.32911	0.00229164
ugt-1	5.00106	1.49692	2.82239	9.52459e-05
ugt-13	6.90876	1.96673	3.9088	8.50447e-07
ugt-14	4.38662	3.04457	8.25103	5.40559e-11
ugt-16	23.619	2.83352	7.12809	1.68988e-22
ugt-18	1.65759	1.77753	3.4284	0.00523883
ugt-21	7.46834	1.78964	3.45729	9.4453e-08
ugt-24	3.05858	1.70092	3.25108	6.12322e-05
ugt-25	19.1095	1.57709	2.98368	1.07599e-08
ugt-26	14.3837	1.39958	2.63825	9.25638e-06
ugt-30	2.9877	1.19966	2.29686	0.00458195
ugt-31	6.96	2.19338	4.57376	1.41979e-06
ugt-32	2.14114	1.4858	2.80072	0.00645747
ugt-33	1.54394	2.68892	6.44832	0.000311298
ugt-39	9.90963	1.36022	2.56725	1.31597e-05
ugt-41	21.0563	2.41115	5.31898	1.0228e-13
ugt-43	12.9469	1.55705	2.94251	9.08523e-07
ugt-47	31.0339	1.10076	2.14468	3.86779e-05
ugt-5	11.2079	1.54748	2.92306	3.75725e-06
ugt-6	8.31778	1.55014	2.92845	4.28066e-06
ugt-66	6.71562	2.48454	5.59655	6.67668e-08
ugt-8	3.55514	2.07891	4.22489	2.03629e-05
ugt-9	5.93337	1.67593	3.19525	3.60279e-05
valv-1	78.4637	1.23375	2.35178	2.48826e-05
vem-1	99.0766	1.26517	2.40356	8.29712e-13
VZK822L.2	12.6206	1.59302	3.01679	0.000426634
W01A11.1	101.785	1.02822	2.03951	3.11262e-08
W01C9.2	6.75514	2.66479	6.34136	0.00010494
W02B12.1	25.606	1.49413	2.81694	1.71983e-08
W02H3.1	6.49006	1.27092	2.41316	0.00280477
W02H5.11	1.00361	2.45964	5.50078	0.00464457
W04C9.5	2.76435	1.80862	3.50308	0.0024181
W04C9.6	2.0691	2.13638	4.39659	0.000669139
W04E12.7	12.3009	1.2448	2.36986	0.00108568
W04G5.8	1.0223	2.81291	7.02701	0.000898913
W05E10.1	4.04892	1.15325	2.22414	0.00755409
W05H9.1	316.793	1.72729	3.31106	5.72751e-10
W05H9.3	169.873	1.06923	2.09831	3.0469e-09
W06G6.17	3.44196	1.95056	3.86524	0.00980028
W07G1.25	7.42479	2.01095	4.03048	0.0011633
W08E12.2	4.71745	2.48015	5.57957	0.00639243
xtr-1	5.55498	1.79525	3.47076	0.000268393
Y110A2AL.9	19.4357	1.05725	2.08096	0.00262774
Y119D3B.13	47.799	1.09891	2.14193	1.14958e-05
Y119D3B.21	1584.1	1.59883	3.02898	1.67887e-16
Y14H12A.5	8.20616	2.23627	4.71177	0.000217333
Y17D7B.2	5.90723	2.32218	5.00089	0.000350134
Y17D7B.3	1.13994	3.15584	8.91257	0.00688167
Y17G7B.23	0.965624	3.76267	13.573	0.00647435
Y17G7B.8	30.9587	1.31316	2.48485	9.45236e-09
Y18H1A.11	5.48212	1.35642	2.56049	0.00227406
Y19D10A.11	3.15268	1.58289	2.99569	0.000985528
Y22D7AL.15	103.552	1.31657	2.49073	1.10695e-10
Y22D7AR.2	0.98388	1.48657	2.80222	0.0026542
Y24D9B.1	4.20799	1.66768	3.17702	3.03107e-05
Y34B4A.5	31.6037	1.96501	3.90414	5.16216e-10
Y34B4A.6	448.681	1.41858	2.67322	4.81626e-15
Y34F4.1	20.6275	1.83422	3.56578	1.87997e-07
Y34F4.4	7.70859	1.33283	2.51896	0.00251198
Y34F4.5	41.4237	1.08073	2.1151	1.91236e-05
Y34F4.6	6.92242	2.54279	5.82713	8.85238e-06
Y37H2A.10	1.98485	3.91081	15.0408	0.00566726
Y37H2A.14	71.1439	2.27905	4.85358	2.24408e-17
Y37H2A.18	8.24967	1.18911	2.28013	0.00585822
Y37H2A.7	6.50961	1.39607	2.63183	0.000848423
Y38C1AA.6	4.80158	1.46109	2.75316	0.00226521
Y38F1A.8	8.61181	1.16383	2.24051	0.00170622
Y38H6C.9	1.57071	1.98903	3.9697	0.00608731
Y39B6A.25	1.80721	2.82766	7.09924	1.601e-05
Y39B6A.9	2.86575	2.02028	4.05663	0.00183554
Y39H10B.2	28.7817	1.47241	2.77485	5.45732e-07
Y41D4B.15	3.4996	3.11047	8.63666	5.23985e-07
Y41D4B.17	7.47049	1.36942	2.58367	0.000383312
Y43C5A.2	129.622	1.02008	2.02803	1.58692e-08
Y43F8B.14	2.01709	1.44468	2.72203	0.00278796
Y45G5AM.3	14.1273	1.78186	3.43869	3.35951e-08
Y46C8AM.1	2.5264	2.10284	4.29554	0.00209582
Y46D2A.2	29.1393	1.1928	2.28596	3.0568e-06
Y46G5A.20	29.8965	1.79279	3.46484	6.79036e-07
Y47D3B.12	4.30007	1.88401	3.691	0.00129411
Y47G7B.2	9.49194	1.65066	3.13978	2.06485e-07
Y47H10A.3	2.40744	1.93865	3.83346	0.0009955
Y47H10A.5	125.515	1.31205	2.48295	1.3248e-09
Y48G1C.5	0.795566	1.81312	3.514	0.00124232
Y48G8AR.2	7.0889	1.50319	2.83468	0.000625454
Y49E10.18	45.2275	1.29678	2.45679	9.82589e-10
Y50C1A.2	1.89556	3.09462	8.54227	5.4906e-05
Y51A2D.8	0.74254	3.1453	8.84771	0.00610589
Y51B9A.8	3.62182	3.69164	12.9209	0.000183567
Y51B9A.9	5.52668	2.20017	4.59533	6.25911e-06
Y51H4A.13	3.41062	2.01363	4.03796	5.81481e-05
Y52E8A.3	4.40476	1.63911	3.11474	0.00867254
Y53F4B.11	4.75545	1.671	3.18435	0.00146095
Y53G8AL.1	2.14207	1.5638	2.95631	0.000128633
Y54G11A.4	6.01366	1.48559	2.80032	0.000279384
Y54G2A.49	35.9846	1.74654	3.35553	4.75796e-07
Y54G2A.7	10.2149	1.3346	2.52206	0.00127054
Y55F3AM.21	2.4154	1.48005	2.78958	0.00745963
Y55F3BR.11	13.3586	1.4643	2.75929	0.000441291
Y57G11B.5	229.48	1.02368	2.0331	0.000122951
Y57G11C.40	10.3281	1.6497	3.13768	0.000231657
Y57G11C.41	3.93581	1.79545	3.47125	0.00268409
Y57G7A.1	20.1345	1.11883	2.1717	0.00259631
Y58A7A.1	30.426	1.04907	2.0692	0.00204697
Y66A7A.4	1.91644	2.79837	6.95656	1.52767e-05
Y66H1A.5	33.6914	1.15749	2.23068	3.05764e-05
Y70G10A.2	0.177662	3.79088	13.841	0.00867001
Y71F9B.13	12.0706	1.07185	2.10212	0.00106945
Y71G12A.4	3.13244	1.53503	2.89794	0.000758417
Y71G12B.2	3.20501	1.99853	3.99594	0.000634089
Y71G12B.35	5.53732	1.68266	3.21018	0.000147584
Y71G12B.5	0.44058	2.08717	4.24912	0.00473378
Y73B3B.1	1.09589	2.45994	5.50193	0.003849
Y75B7B.1	1.86781	3.12696	8.73591	5.98348e-05
Y75B8A.23	7.40632	2.89482	7.43751	1.66193e-05
Y75B8A.33	1.02507	2.83898	7.15516	0.00435236
Y76B12C.4	9.89818	2.30394	4.93803	2.93082e-07
Y77E11A.12	3.66132	1.15365	2.22476	0.00369461
Y82E9BL.18	3.56357	1.83764	3.57424	0.000248856
ZC239.13	2.90356	2.16091	4.47196	0.00813992
ZC239.14	7.96833	2.52267	5.74643	7.40859e-08
ZC239.15	2.23619	2.09519	4.27282	0.00205506
ZC376.2	25.9768	1.61525	3.06364	6.83882e-10
ZC412.10	8.75444	1.26376	2.40121	0.00551285
zig-9	25.2997	1.19018	2.2818	4.06179e-06
ZK1055.6	14.4058	1.12955	2.1879	3.22837e-05
ZK1055.7	42.9783	1.44007	2.71334	7.75827e-11
ZK1240.2	8.85245	1.09258	2.13255	0.00292283
ZK1290.10	10.3409	2.28178	4.86276	1.27354e-09
ZK1290.13	8.8218	1.09357	2.13402	0.00255483
ZK1290.14	26.4537	1.35798	2.56326	7.72437e-05
ZK1290.5	15.0731	1.0844	2.12049	0.000278145
ZK1320.2	264.181	1.15811	2.23165	7.31471e-09
ZK1320.3	494.433	1.657	3.15359	1.25026e-18
ZK228.3	21.5138	1.07917	2.11282	0.000308403
ZK287.9	22.3797	1.59649	3.02407	2.5598e-05
ZK418.7	10.7979	1.10654	2.15329	0.000617375
ZK484.6	2.20582	2.21821	4.65315	0.00406962
ZK6.11	574.581	1.52829	2.88443	1.02389e-16
ZK896.1	2.59967	2.11238	4.32403	5.63957e-05
ZK896.4	10.9641	1.94675	3.85506	2.77442e-07
ZK896.5	26.4569	2.41396	5.32935	3.18798e-17
ZK899.2	57.7746	1.30335	2.46801	9.88142e-12

## Sheet: Supplementary Table8
Supplementary Table8
RNA sequencing analysis of animals exposed to CPT at 2°C for 3 hr.
(logFC<-1 p<0.01)
Name	Max group mean	Log₂ fold change	Fold change	P-value
aagr-4	15.0649	-1.22372	-2.33547	1.57723e-05
abu-12	4.0498	-1.65111	-3.14076	0.00112632
abu-13	11.5952	-1.55829	-2.94504	0.00193166
abu-14	34.8007	-1.47027	-2.77073	0.00434381
acdh-1	263.406	-1.75931	-3.38537	0.000839747
acdh-2	3.46149	-2.53091	-5.77937	4.26984e-05
ace-3	2.20398	-1.33308	-2.5194	0.00231227
acn-1	14.5369	-1.64025	-3.11721	2.67005e-05
acs-2	19.3225	-2.47413	-5.55631	5.05231e-09
acsd-1	6.41739	-1.15232	-2.22272	0.00203012
agmo-1	6.34964	-1.75352	-3.37179	0.00294831
agr-1	1.95195	-1.28346	-2.43422	0.000133468
anc-1	11.2126	-1.75472	-3.37461	2.78161e-15
anp-1	9.29816	-2.42103	-5.35555	3.02884e-16
aptf-4	9.01852	-1.67641	-3.19631	2.2338e-06
aqp-2	135.208	-1.33107	-2.51589	3.80219e-08
arrd-1	26.7312	-2.09405	-4.26944	6.89751e-07
arrd-4	7.2521	-1.37572	-2.59497	0.000451807
ast-1	3.69096	-1.78505	-3.4463	9.26543e-05
atf-2	5.38976	-1.7694	-3.40912	5.57914e-06
atf-8	3.93003	-1.96476	-3.90347	0.00070654
atln-2	2.24634	-1.24568	-2.37131	0.00798189
atz-1	50.9377	-1.22618	-2.33947	2.41126e-05
B0228.6	10.2886	-1.63168	-3.09875	2.6329e-05
B0281.5	28.0462	-1.10367	-2.14901	0.000842744
B0310.2	6.54728	-1.04593	-2.0647	0.00242564
B0393.5	2.6073	-1.78422	-3.44433	6.69082e-06
bah-1	4.18322	-2.82734	-7.09766	4.9245e-05
bath-10	5.84927	-1.7372	-3.33387	0.000380132
bath-9	9.94281	-1.24307	-2.36702	0.00110663
BE0003N10.3	2.40642	-1.07764	-2.11058	0.00919925
best-7	4.69964	-1.14401	-2.20994	0.00438947
bli-1	3.14164	-2.4183	-5.34543	0.000228165
bli-2	4.80216	-2.32281	-5.00307	0.00348414
bro-1	1.02035	-2.58701	-6.00851	0.00878981
btb-11	8.55811	-1.41733	-2.67091	0.000684953
btb-8	8.05744	-1.73841	-3.33667	2.85293e-05
bus-12	2.85246	-2.33742	-5.05398	4.08811e-05
bus-18	1.28197	-2.62257	-6.15847	0.000393554
bus-19	4.88858	-1.29265	-2.44978	0.00125507
bus-4	2.71275	-1.5427	-2.91339	0.00337623
bus-8	11.2922	-1.94156	-3.84122	0.000534395
C01A2.1	1.69515	-1.985	-3.95862	0.00509776
C01G10.6	3.92479	-2.69611	-6.48051	0.00510336
C01G6.9	1.63172	-1.79175	-3.46235	0.0075342
C02E7.6	285.475	-1.65006	-3.13846	0.004804
C02F12.5	52.0448	-1.39688	-2.63331	1.12985e-06
C03A3.1	2.66786	-1.78899	-3.45572	0.000185041
C03C10.5	3.98939	-3.93238	-15.2674	0.000261396
C03D6.9	20.469	-1.90996	-3.75799	0.000213459
C03H5.6	1.83127	-2.02706	-4.07573	0.00412379
C05D10.4	7.47393	-1.06246	-2.08849	0.000828842
C05D9.7	18.3627	-1.1473	-2.21499	0.000567051
C05E7.1	5.4129	-1.3495	-2.54824	0.00910451
C05G5.7	4.77204	-1.84511	-3.5928	0.0034649
C06E7.4	12.7212	-1.30913	-2.47793	2.1847e-05
C06E7.88	2.39741	-3.54394	-11.6636	0.00115355
C06G1.1	6.60691	-1.54317	-2.91434	0.0027957
C08F1.10	22.3053	-1.75266	-3.36978	1.84144e-06
C08F1.11	3.8531	-1.92693	-3.80244	0.000148012
C08F1.6	18.0235	-1.4636	-2.75796	0.000331617
C08F11.12	228.096	-1.01684	-2.02348	1.03587e-08
C09F9.2	12.9418	-2.74007	-6.68101	2.96658e-16
C10F3.7	2.68469	-4.0746	-16.8491	0.000155399
C13C12.2	3.11966	-1.56749	-2.96389	0.00462165
C14A4.9	8.34862	-2.49752	-5.64714	1.31599e-05
C14B4.2	4.01415	-1.00315	-2.00438	0.000439563
C14F11.6	25.3039	-2.02259	-4.06313	2.85051e-06
C15C6.1	9.31024	-1.24148	-2.3644	0.00348374
C17E4.20	33.4968	-1.39831	-2.63592	6.45821e-08
C18D11.6	14.9802	-2.01521	-4.0424	0.000136919
C18H7.1	0.94767	-2.57999	-5.97935	0.000879521
C23H3.9	2.71356	-1.67363	-3.19017	2.16727e-05
C25F6.7	5.35128	-2.096	-4.27522	2.99889e-06
C26B9.3	15.475	-1.58712	-3.00449	0.00118106
C26F1.1	15.4372	-1.28244	-2.43251	0.00442736
C27A7.8	16.1625	-1.75153	-3.36715	6.99484e-06
C28C12.4	12.9516	-1.34046	-2.53232	8.00981e-05
C28G1.4	2.06024	-1.01987	-2.02774	0.00706779
C29A12.6	0.524247	-3.87737	-14.6962	0.000259058
C32H11.11	3.47732	-7.02773	-130.484	0.00641153
C32H11.5	3.18581	-2.9012	-7.47045	0.000185391
C33D9.6	6.15764	-1.05007	-2.07063	0.000513576
C33E10.1	3.13739	-2.02991	-4.08379	0.00263174
C34E7.4	47.7349	-1.1529	-2.2236	3.35508e-06
C34F6.1	2.17522	-1.64535	-3.12825	0.00207727
C35A5.10	2.09946	-2.07383	-4.21002	0.00259078
C35A5.11	6.51994	-2.73316	-6.64913	1.02407e-06
C35E7.5	30.5202	-2.21101	-4.62998	2.65072e-17
C39B5.2	9.89143	-1.02003	-2.02796	0.00706817
C40A11.4	4.96446	-1.54791	-2.92393	0.00297139
C40A11.6	3.82176	-3.36162	-10.2789	2.14179e-06
C44H9.7	1.49275	-2.65385	-6.29345	0.00127218
C50D2.1	3.43725	-1.95139	-3.86748	4.1151e-05
C50F7.5	88.8226	-1.98776	-3.9662	9.01062e-08
C54C8.12	6.67783	-4.95453	-31.0072	0.000200709
C54G4.4	0.763563	-2.44816	-5.45719	0.000230037
C55B7.3	3.35941	-1.61339	-3.0597	0.000760894
cav-1	354.899	-1.71773	-3.28918	4.42181e-09
cbn-1	3.39172	-2.06162	-4.17456	8.64858e-06
cdh-10	2.82997	-1.86773	-3.64958	0.000585125
cdh-12	4.49791	-2.03759	-4.10558	3.7987e-07
cdh-4	8.90802	-1.07113	-2.10108	3.14862e-08
cdh-5	1.57883	-1.14082	-2.20507	0.000961744
cec-8	18.427	-1.49007	-2.80903	8.1343e-07
ced-11	3.92927	-1.24669	-2.37296	0.000563536
ced-8	5.26605	-1.18174	-2.2685	0.00562853
ceh-10	1.61899	-1.76346	-3.39513	0.0064759
ceh-13	15.1458	-1.59162	-3.01388	8.09718e-07
ceh-22	1.6592	-1.99024	-3.97302	0.000941802
ceh-27	7.98029	-2.21375	-4.6388	9.95493e-07
ceh-30	1.90099	-1.68124	-3.20704	0.00485914
ceh-32	11.8323	-1.92153	-3.78825	2.4539e-09
ceh-34	5.59941	-1.26909	-2.41009	0.00242547
ceh-36	4.80898	-2.04895	-4.13805	0.0023637
ceh-43	14.1448	-1.84774	-3.59935	1.97605e-07
ceh-48	2.83894	-1.27423	-2.4187	0.0038813
ceh-86	5.36125	-1.36722	-2.57973	0.000196331
ces-2	11.3682	-2.53283	-5.78706	1.15747e-09
cfz-2	9.87176	-2.1269	-4.36779	7.56858e-10
chd-7	20.7085	-1.04386	-2.06173	9.25949e-08
chs-2	1.7923	-1.11741	-2.16958	0.00218718
cht-1	76.7075	-1.53163	-2.89113	3.37165e-08
cla-1	0.553219	-1.54152	-2.911	0.00051788
clec-12	3.32857	-1.6444	-3.12617	0.000465911
clec-180	7.48336	-1.67789	-3.1996	0.000234748
clec-196	36.3302	-1.94599	-3.85301	7.20504e-05
clec-223	4.67942	-1.87248	-3.66162	4.7552e-08
clec-266	114.601	-2.33972	-5.06204	4.50935e-16
clec-78	2.82739	-2.60624	-6.08915	1.44694e-18
cls-3	11.1236	-1.10786	-2.15526	8.38751e-07
cmk-1	5.52973	-1.07843	-2.11174	0.00364661
cnc-2	48.1139	-2.48448	-5.59633	2.02915e-09
cnc-4	50.5428	-1.88293	-3.68824	1.07665e-07
cog-1	2.15113	-1.54695	-2.92199	0.00610068
col-107	139.201	-1.55763	-2.9437	0.00354125
col-117	318.897	-1.45159	-2.7351	0.00265975
col-121	7.24499	-2.99884	-7.9936	6.9789e-12
col-130	17.2796	-1.57305	-2.97533	0.00217777
col-131	2.90982	-2.31891	-4.98955	0.000748221
col-138	17.7504	-1.69486	-3.23745	0.00654238
col-147	61.7773	-1.60005	-3.03153	0.00436697
col-149	37.4583	-1.9859	-3.9611	0.000812214
col-162	19.0514	-1.42536	-2.68581	0.00985918
col-165	26.9323	-7.15942	-142.955	6.23749e-23
col-168	72.7922	-1.69891	-3.24655	0.00573932
col-172	1.70889	-1.78425	-3.44439	0.00494112
col-175	9.23469	-2.21062	-4.62873	0.00564115
col-43	6.84839	-1.38708	-2.61549	0.00160114
col-46	3.4648	-2.0005	-4.00138	0.00111978
col-48	25.943	-1.19216	-2.28494	0.00472223
col-63	7.40064	-1.96176	-3.89538	0.00171852
col-65	32.7403	-1.91123	-3.7613	0.00109262
col-71	20.555	-1.56591	-2.96065	0.00478025
col-74	21.0787	-5.90352	-59.8598	3.27111e-25
col-77	43.0806	-1.7093	-3.27002	0.000352965
col-99	7.03555	-2.03384	-4.09494	7.52314e-09
cpt-4	5.66616	-1.1254	-2.18163	0.000476755
cut-2	140.919	-1.69824	-3.24504	0.00570601
cut-3	15.3655	-7.50253	-181.337	1.6122e-14
cut-6	2.01866	-1.20754	-2.30944	0.00860396
cutl-16	4.17205	-1.70714	-3.26513	4.01544e-05
cutl-18	1.37059	-2.84899	-7.20496	3.57592e-06
cutl-2	5.10365	-2.92117	-7.5746	1.19037e-07
cutl-20	4.31907	-1.89599	-3.72178	2.95604e-05
cutl-28	2.49634	-2.62571	-6.17186	8.90272e-08
cutl-29	1.95144	-1.81975	-3.53021	0.00229633
cutl-9	2.09856	-1.67621	-3.19587	0.00103042
cwn-2	7.61587	-1.77052	-3.41176	5.36778e-07
cyd-1	15.1241	-1.39145	-2.62342	2.91756e-05
cyn-17	3.79973	-2.64672	-6.26243	4.89484e-08
cyn-6	71.1857	-1.04641	-2.06538	5.58489e-05
cyp-42A1	5.87477	-1.21527	-2.32184	0.000707773
D1014.5	3.92281	-2.6465	-6.26145	2.84502e-07
D2005.6	1.85774	-1.18781	-2.27806	0.00988528
D2096.6	8.70225	-1.49933	-2.82711	0.00241152
daam-1	1.7752	-1.59728	-3.02572	0.000110825
daao-1	5.03011	-1.21443	-2.32049	0.00643632
dao-2	178.176	-1.35611	-2.55995	1.49967e-06
dct-5	1.41598	-2.42851	-5.38339	0.00872519
dct-7	9.62476	-4.16383	-17.9241	3.04549e-05
dct-8	15.0902	-4.13125	-17.5239	1.61693e-07
ddo-2	6.04469	-1.04923	-2.06942	0.00645055
ddr-2	3.96051	-1.08625	-2.12321	0.00282931
deg-1	1.80407	-1.25666	-2.38942	0.00558186
del-2	0.8133	-2.2315	-4.69623	0.00178849
dex-1	6.12169	-1.72209	-3.29914	6.02469e-09
dgk-1	3.11434	-1.06786	-2.09632	0.00171714
dhs-25	41.7846	-1.07044	-2.10008	2.9846e-05
dig-1	1.61172	-1.91012	-3.7584	7.26206e-12
dma-1	2.51455	-1.5641	-2.95693	0.000816767
dmd-5	2.27617	-3.57302	-11.901	0.000111112
dos-1	3.86721	-1.3886	-2.61824	0.00569669
dpy-10	35.1341	-2.45283	-5.47488	1.31554e-12
dpy-14	114.377	-3.94249	-15.3747	9.51171e-48
dpy-17	127.088	-3.40627	-10.602	1.90254e-44
dpy-2	29.0712	-2.55571	-5.87958	1.4411e-10
dpy-20	1.84743	-2.5315	-5.78171	0.00197897
dpy-3	40.7838	-2.65039	-6.27835	5.02617e-10
dpy-7	29.9546	-2.6655	-6.34448	1.96049e-11
dpy-8	24.1399	-1.93071	-3.81243	0.000181243
dpy-9	16.3982	-1.30662	-2.47361	0.00470203
drd-10	36.7413	-4.27288	-19.3314	1.50142e-09
dre-1	18.9418	-1.20811	-2.31035	3.4122e-09
dsl-2	27.3808	-1.52108	-2.87007	4.06032e-06
dsl-3	13.1844	-1.2162	-2.32334	0.00310687
dsl-6	3.27641	-3.29436	-9.81073	2.2639e-06
dyc-1	2.90902	-1.32021	-2.49703	0.000527163
dyf-7	2.30186	-1.20896	-2.31171	0.00907199
E01G4.6	6.49307	-2.18296	-4.54085	0.000258768
EEED8.15	18.6132	-1.26959	-2.41093	1.94743e-05
EEED8.2	12.5534	-1.10789	-2.1553	0.00209277
efl-3	15.5101	-1.43986	-2.71294	1.63181e-05
egas-3	0.802571	-1.83997	-3.58002	0.00484727
egl-23	1.76726	-1.283	-2.43344	0.00500548
egl-38	2.19693	-1.86518	-3.64314	0.00437015
egl-46	11.6281	-2.73937	-6.67778	7.33303e-11
epg-2	66.944	-2.12511	-4.36237	2.96608e-20
epi-1	15.6163	-1.6645	-3.17004	2.33905e-16
ets-7	3.53729	-1.78836	-3.45423	0.00102143
eva-1	7.01257	-1.22379	-2.33559	0.000704854
exc-9	19.764	-1.38974	-2.62031	7.17799e-05
eya-1	8.86062	-1.59651	-3.02412	4.25107e-05
F01G10.10	3.58382	-1.30162	-2.46506	0.00375511
F07H5.13	23.3786	-1.32252	-2.50102	0.000131593
F09F7.6	42.0198	-1.3354	-2.52345	7.74699e-05
F09F9.2	10.4964	-1.75709	-3.38016	0.00190212
F10D7.3	8.64347	-1.35983	-2.56656	0.000866885
F13B12.4	1.55307	-1.98155	-3.94918	0.00129763
F13C5.2	47.736	-1.12373	-2.1791	1.79181e-07
F13E9.11	11.7001	-2.13706	-4.39866	1.37899e-10
F14B4.1	4.70305	-1.56099	-2.95057	8.04823e-05
F14B6.3	12.3873	-1.05963	-2.08439	0.00295692
F15B9.8	24.6136	-1.43523	-2.70426	0.00102305
F15E6.3	78.0009	-2.74436	-6.70091	1.12805e-09
F15E6.4	74.9232	-2.22199	-4.66537	7.32624e-07
F18C5.5	3.62525	-2.51621	-5.72077	0.000133761
F20B10.3	3.48791	-1.99014	-3.97276	0.000887505
F20C5.6	13.7605	-1.02421	-2.03385	5.33567e-05
F23F12.8	0.595188	-2.58863	-6.01526	0.000386533
F23H12.5	4.51962	-1.94368	-3.84685	6.5357e-05
F26F12.4	3.50649	-1.50079	-2.82998	0.00308753
F28C6.5	3.72973	-1.96236	-3.89698	0.00177365
F30A10.2	3.88305	-2.0401	-4.11275	0.000801831
F30H5.3	8.62728	-2.54155	-5.82212	2.28677e-09
F32D8.12	19.2091	-1.15294	-2.22367	1.25924e-05
F33D4.6	13.2241	-1.85299	-3.61249	0.000122624
F33E2.5	22.5249	-1.67366	-3.19024	2.17048e-06
F34D10.6	1.08679	-1.30934	-2.47828	0.00313744
F34D6.1	3.91986	-1.68744	-3.22084	0.000418676
F35D2.3	13.0746	-1.7092	-3.2698	1.33224e-07
F36H1.11	3.05706	-2.4845	-5.59642	0.00396156
F36H5.13	3.06734	-2.57973	-5.97829	1.86152e-06
F36H5.4	3.86761	-1.76634	-3.4019	0.000563019
F37A4.3	1.48874	-1.64218	-3.12138	0.00981959
F40E10.5	5.62324	-1.31601	-2.48976	0.00336639
F40G9.15	1.68072	-3.0648	-8.36753	0.00161955
F41E7.1	5.90905	-1.70807	-3.26724	5.9864e-07
F41F3.8	4.58926	-1.64819	-3.13439	0.00315765
F43D9.1	4.87716	-1.60779	-3.04784	1.78027e-08
F44E2.4	7.38151	-1.09409	-2.13478	0.00137917
F44F1.6	5.05953	-1.63776	-3.11182	0.000287821
F45C12.17	3.28563	-1.45844	-2.74811	0.00809344
F45D11.5	5.19193	-1.83856	-3.57654	0.00368763
F45D3.4	181.512	-1.33688	-2.52605	5.51796e-06
F46C8.8	8.50476	-1.38764	-2.6165	0.00580581
F46E10.2	44.5348	-1.57974	-2.98916	4.04032e-05
F46G11.6	2.11212	-1.88359	-3.68991	0.00991
F47B8.5	1.65684	-3.49685	-11.289	0.000439801
F47E1.4	2.44855	-1.32887	-2.51206	0.00107561
F48E3.6	8.22887	-1.93253	-3.81723	1.29488e-05
F49D11.6	0.913255	-3.06061	-8.34322	0.00802665
F49E10.2	1.93026	-1.81532	-3.51938	0.00571515
F49E12.12	1.44789	-1.82142	-3.53429	0.00929774
F53A10.2	12.4174	-1.0494	-2.06967	8.76101e-06
F53B1.4	21.344	-1.93053	-3.81195	6.07792e-06
F53B3.5	34.6568	-1.65008	-3.13851	5.40956e-12
F53C3.11	1.27989	-2.38912	-5.23837	0.000591872
F53G2.1	1.91978	-2.46692	-5.52862	2.32148e-05
F56D2.3	5.55069	-1.96511	-3.90441	6.80437e-05
F56D3.1	21.0201	-2.18047	-4.533	3.81694e-07
F56D6.8	15.0952	-4.34812	-20.3665	4.08548e-08
F56D6.9	11.5107	-3.2091	-9.24773	0.000107835
F58D2.3	1.48016	-3.19949	-9.18632	0.00532427
F58E6.13	3.47896	-1.48594	-2.801	0.00043997
F58H1.2	8.84675	-1.92896	-3.80782	0.000115709
F59D6.1	2.16137	-2.03958	-4.11126	0.00831229
F59F5.7	1.36882	-2.4065	-5.30186	1.19879e-05
fasn-1	35.6826	-1.79589	-3.47229	1.40298e-22
fbn-1	7.32254	-2.59221	-6.03022	2.15233e-14
fbxa-103	0.826966	-2.86123	-7.26637	0.00410269
fbxa-24	2.76428	-1.82146	-3.5344	0.00232258
fbxb-10	3.47463	-1.45851	-2.74824	0.00236123
fbxb-102	1.8686	-1.68156	-3.20774	0.00883095
fbxb-108	1.66039	-2.69643	-6.48194	0.000153526
fbxb-17	4.99233	-1.40679	-2.65147	0.00180003
fbxb-18	2.52475	-2.02304	-4.06438	0.00101836
fbxb-19	1.82254	-3.40187	-10.5698	0.000406584
fbxb-24	4.70778	-1.52676	-2.88137	0.00194337
fbxb-30	1.87386	-2.90333	-7.48154	0.000255474
fbxb-35	3.65197	-1.72784	-3.31231	0.000657387
fbxb-37	3.85113	-1.18739	-2.2774	0.00875449
fbxb-40	3.97402	-1.61298	-3.05882	0.00603129
fbxb-41	7.0057	-1.35811	-2.5635	0.00142384
fbxb-42	4.16427	-1.24398	-2.36852	0.00468078
fbxb-43	3.59665	-1.58077	-2.9913	0.00138806
fbxb-44	4.80637	-1.23643	-2.35615	0.00809573
fbxb-45	4.2823	-1.95228	-3.86986	0.000224653
fbxb-51	2.71761	-2.11372	-4.32806	0.00131879
fbxb-57	2.22644	-1.5083	-2.84475	0.00883399
fbxb-65	1.67081	-3.57848	-11.9462	0.000290915
fbxb-66	6.93013	-2.41426	-5.33045	3.85764e-07
fbxb-74	3.08821	-1.84029	-3.58082	0.000974695
fbxb-75	5.01658	-2.06266	-4.17755	0.000133976
fbxb-77	1.20679	-2.15927	-4.4669	0.00217949
fbxb-78	1.70545	-1.97848	-3.94079	0.00980936
fbxb-88	5.17617	-1.89765	-3.72606	2.20743e-05
fbxb-90	2.73926	-1.9938	-3.98284	0.00102485
fbxb-91	4.88032	-1.67564	-3.1946	0.000356365
fbxc-14	2.51586	-2.22247	-4.66693	0.000313682
fbxc-18	5.52085	-1.90415	-3.74289	1.35805e-05
fbxc-19	1.58491	-2.06144	-4.17403	0.000517949
fbxc-21	2.75517	-1.45745	-2.74623	0.00404997
fbxc-24	3.56956	-1.37267	-2.5895	0.00323556
fbxc-28	8.54153	-1.11314	-2.16315	0.00745163
fbxc-34	1.9851	-2.32131	-4.99786	0.00155314
fbxc-51	22.2182	-1.99358	-3.98224	4.47749e-10
fip-5	23.0616	-1.34957	-2.54837	0.000351376
fipr-22	5.83905	-2.23896	-4.72056	1.26738e-05
fkb-5	33.9136	-1.6317	-3.09878	3.67342e-08
fkb-7	6.11216	-2.17716	-4.52261	2.99733e-08
fkh-2	3.32717	-2.24751	-4.74862	0.00124956
flh-2	24.0192	-1.7286	-3.31407	5.73682e-11
fmi-1	3.34447	-1.75985	-3.38664	1.67503e-10
fmil-1	1.90158	-1.33624	-2.52493	0.000584489
fmo-2	3.1861	-1.22355	-2.33521	0.00867511
gadr-5	2.48856	-1.08314	-2.11864	0.00406124
gap-1	2.61541	-1.26069	-2.3961	0.00399621
gcy-18	0.621029	-1.71757	-3.28881	0.00451285
gei-13	9.55506	-2.18904	-4.56002	1.5895e-10
glf-1	15.4151	-2.55203	-5.86457	3.8912e-08
gly-12	3.60848	-1.03637	-2.05106	0.00799722
gon-1	4.78071	-1.11242	-2.16208	7.90539e-05
grdn-1	8.22865	-1.47845	-2.78649	5.21453e-09
grh-1	4.40234	-1.18914	-2.28016	0.00371585
grl-15	13.3897	-1.61547	-3.06411	0.00518666
grl-16	56.8971	-1.57713	-2.98376	0.00796155
grl-5	13.0846	-1.9201	-3.78449	0.000647105
grl-7	29.4027	-2.08056	-4.22971	0.000271641
H03E18.1	6.20448	-1.57494	-2.97923	0.000168214
H37A05.2	1.77989	-1.80699	-3.49912	0.00314497
H42K12.3	18.9775	-2.38263	-5.21485	6.42089e-07
ham-1	15.0422	-1.36196	-2.57034	2.52237e-05
hbl-1	12.3205	-2.2933	-4.90176	7.86943e-29
hch-1	11.5498	-3.56943	-11.8715	1.24789e-20
hhat-1	5.0002	-2.17324	-4.51036	5.57243e-05
hil-2	235.262	-2.0511	-4.14421	2.83572e-11
hil-3	70.2154	-1.50169	-2.83173	2.2293e-10
hil-6	1.61656	-2.70628	-6.52636	0.00919526
hil-7	32.8779	-2.81824	-7.05299	8.99523e-21
his-24	389.002	-2.29723	-4.91512	5.22572e-13
his-46	4.57162	-2.5141	-5.71241	0.00239496
his-55	5.94658	-2.03806	-4.10692	0.00163967
his-58	7.93758	-1.82914	-3.55326	0.000303432
his-60	19.4883	-1.20975	-2.31298	0.000274756
his-63	6.15303	-1.54598	-2.92002	0.0018527
hlh-1	7.17878	-1.52719	-2.88225	8.26074e-05
hlh-16	2.61201	-2.67881	-6.40329	0.004715
hmg-11	139.403	-1.39519	-2.63023	1.58668e-07
hphd-1	88.0755	-1.11221	-2.16176	9.79686e-08
hst-3.2	3.3766	-1.71604	-3.28534	0.00147511
icl-1	115.017	-1.54286	-2.91371	1.28691e-17
ifa-3	3.17323	-3.72749	-13.246	4.90755e-11
ifa-4	36.2968	-1.42994	-2.69435	6.04811e-16
ifc-1	14.3348	-1.34954	-2.5483	0.00207424
ifp-1	7.86253	-1.28518	-2.43712	0.00396394
igcm-1	5.02355	-1.87446	-3.66663	1.25864e-06
igcm-3	35.4585	-1.62929	-3.0936	4.07297e-13
igdb-1	3.47356	-6.13272	-70.1669	2.52124e-09
igdb-3	0.620639	-2.53821	-5.80868	0.00405322
ikb-1	3.88383	-1.03159	-2.04427	0.00690939
ins-19	6.09562	-5.15293	-35.5784	0.000172245
ins-2	2.55981	-2.82965	-7.10902	0.00150917
ins-34	13.5889	-1.1186	-2.17136	0.00986063
irx-1	8.22695	-1.00469	-2.00651	0.0011587
jmjc-1	8.69569	-1.19275	-2.28588	7.04837e-05
jmjd-3.1	7.41071	-1.5172	-2.86235	4.45407e-09
jmjd-3.2	4.81111	-1.79635	-3.47341	4.14899e-05
jph-1	12.8911	-1.01127	-2.01569	0.000711054
K01A2.4	2.76948	-1.52433	-2.87653	0.000271468
K01D12.1	1.19484	-2.63077	-6.19356	0.00683105
K02B12.2	12.9553	-1.16341	-2.23986	0.00708649
K02E10.4	5.84501	-1.79464	-3.46929	2.32634e-05
K02E11.10	11.7835	-1.48259	-2.7945	0.0095393
K04H4.2	9.54478	-2.6827	-6.42056	3.78061e-09
K05C4.9	3.5342	-1.19637	-2.29163	0.00163626
K07C11.7	58.5	-1.89684	-3.72396	3.77574e-17
K08B12.1	8.00022	-2.57521	-5.95956	1.9077e-07
K08B4.2	7.22046	-1.82502	-3.54312	0.000542882
K08E7.5	3.32717	-1.80665	-3.49829	0.000425066
K10D3.4	15.3502	-1.89023	-3.70694	1.25622e-08
K10G6.4	1.01546	-2.06772	-4.19224	0.00378599
K11G9.5	5.15747	-1.47952	-2.78856	0.000352044
kal-1	9.6219	-1.18159	-2.26827	6.85627e-05
kcc-2	12.7468	-1.00681	-2.00946	1.00609e-05
kin-33	2.98532	-1.33408	-2.52114	0.00614348
klp-11	3.76524	-1.09836	-2.14111	0.00145004
lad-2	1.32381	-1.07099	-2.10087	0.00638161
lam-1	36.7133	-1.23246	-2.34968	1.47065e-09
lam-2	22.8561	-1.06938	-2.09854	2.91839e-08
lam-3	5.43427	-1.54065	-2.90925	1.40145e-09
ldb-1	26.0174	-1.08953	-2.12804	4.24948e-09
lect-2	13.0618	-1.12618	-2.18281	0.000300146
let-4	6.53687	-2.00418	-4.01161	9.8301e-08
let-653	6.61777	-1.38282	-2.60777	2.48038e-05
let-805	11.6909	-1.31383	-2.486	1.28887e-06
lgc-27	8.29346	-1.56503	-2.95883	0.000548009
lgx-1	2.021	-1.75477	-3.37472	3.17922e-06
lin-12	4.4188	-1.22636	-2.33976	0.000104513
lin-17	8.08472	-1.17006	-2.25021	0.000198028
lin-32	2.75328	-3.09163	-8.5246	0.00341427
lin-39	6.71662	-1.10741	-2.15458	0.00441545
lin-42	15.6969	-1.63366	-3.10298	0.000144123
lips-3	5.99123	-1.29392	-2.45193	0.00593545
lips-9	3.17392	-1.89667	-3.72352	0.00255295
lon-3	19.0222	-1.57749	-2.98451	0.00828206
lpr-3	32.3146	-2.23868	-4.71967	1.22728e-08
lpr-4	20.5812	-2.31186	-4.96523	7.14208e-07
lpr-5	17.488	-2.3833	-5.2173	6.19391e-08
lpr-6	19.1471	-2.30695	-4.94836	4.18831e-08
lron-2	3.55556	-1.37963	-2.60202	0.00486015
lrp-1	7.2599	-1.37255	-2.58928	2.82104e-09
M01D1.12	1.02732	-2.50947	-5.6941	0.0069752
M02G9.1	1.31473	-1.57436	-2.97804	0.00068479
M03B6.3	4.89928	-2.4452	-5.44599	5.40221e-07
M03D4.4	5.41976	-2.33096	-5.03139	1.08107e-08
M116.1	9.70703	-1.42369	-2.68271	0.000300816
madd-2	7.22613	-1.44948	-2.7311	2.12619e-05
madd-4	3.9195	-1.17387	-2.25617	0.00404163
magu-3	3.14267	-1.17309	-2.25494	0.00807944
mam-1	0.884622	-1.56011	-2.94877	0.00582382
mca-1	36.1607	-1.05039	-2.07108	1.39981e-09
mec-7	14.5025	-1.51878	-2.8655	1.99575e-05
mec-8	23.2877	-1.17056	-2.251	3.98508e-06
mig-6	46.1067	-1.10926	-2.15734	3.91297e-09
mls-2	3.13506	-2.1138	-4.32831	1.8315e-05
mlt-10	20.9913	-1.70273	-3.25516	4.27048e-07
mlt-11	14.4346	-2.77968	-6.86701	5.79703e-11
mlt-7	9.66326	-1.3649	-2.57559	1.01956e-06
mlt-8	41.6235	-1.47521	-2.78024	9.24296e-05
mlt-9	10.3191	-1.63887	-3.11421	0.000924837
mltn-9	5.43892	-1.63702	-3.11023	4.99209e-07
mnp-1	14.6336	-1.80431	-3.49263	7.20982e-10
moe-3	12.818	-1.17379	-2.25604	0.000460783
mps-2	9.27827	-1.59078	-3.01212	1.52695e-06
mpz-1	2.99271	-1.01576	-2.02196	0.000258095
myo-3	24.8194	-1.10153	-2.14582	0.000133353
myo-6	3.05847	-1.05018	-2.07078	0.00694726
nab-1	12.2702	-1.52129	-2.87047	5.49641e-09
nas-37	8.70549	-1.15334	-2.22428	0.00289128
ncam-1	9.35465	-1.30813	-2.47621	4.79379e-07
ncx-9	1.46745	-2.13283	-4.38578	0.000641014
ngn-1	2.89691	-3.66091	-12.6487	0.000350071
nhr-114	12.4066	-1.31751	-2.49236	5.35447e-05
nhr-25	7.60255	-1.56454	-2.95783	1.08263e-06
nhr-85	4.03388	-1.05101	-2.07197	0.00512314
nlp-24	98.0497	-1.17924	-2.26458	0.000171379
nlp-28	64.0357	-1.80952	-3.50526	5.12597e-07
nlp-29	56.4035	-1.74923	-3.36179	2.71683e-07
nlp-31	39.7616	-1.36296	-2.57212	0.000512996
nlp-34	44.5747	-1.35955	-2.56605	0.00760973
nlp-39	15.0532	-3.13393	-8.77822	1.03302e-06
nlr-1	2.75194	-1.02538	-2.0355	0.00422784
noah-1	40.5912	-2.26129	-4.79419	7.44222e-16
noah-2	48.9711	-2.46448	-5.5193	2.27623e-17
nob-1	3.38201	-1.48437	-2.79795	0.00018811
nrx-1	1.60826	-1.17557	-2.25883	0.00171313
nstp-3	1.90529	-1.86895	-3.65267	0.00416254
nsy-4	12.5099	-1.04163	-2.05856	0.00125479
oac-1	1.07332	-2.31033	-4.95997	0.00362309
oac-51	2.19212	-1.93417	-3.82159	0.000153073
odr-2	1.96405	-1.69639	-3.2409	0.009302
ora-1	17.5894	-1.50016	-2.82874	0.00330401
osr-1	1.73891	-1.89945	-3.73071	0.00108178
pat-12	17.7578	-1.03028	-2.04243	8.05171e-08
pat-9	7.45297	-1.53086	-2.88959	1.9501e-07
pax-3	3.00368	-3.20252	-9.20566	5.43618e-06
pbo-5	3.80832	-1.57073	-2.97056	0.000733427
peb-1	4.73581	-1.10962	-2.15788	0.00294037
pes-2.2	29.9563	-1.11179	-2.16114	3.32538e-06
pha-4	14.5658	-1.17938	-2.26479	4.03589e-07
phat-1	1.91203	-2.93653	-7.65566	0.000152085
phat-4	11.3848	-1.62728	-3.08931	0.00357208
phat-5	5.84035	-3.26663	-9.62398	1.14693e-08
pitr-3	4.95614	-1.19504	-2.28951	0.000356067
plpr-1	6.23789	-1.5967	-3.02451	0.000710321
plx-2	2.82352	-1.43009	-2.69463	4.56794e-06
poml-4	0.83693	-3.19209	-9.13931	0.00476004
pqn-13	5.08985	-1.57424	-2.9778	7.25308e-05
pqn-32	15.3861	-1.90743	-3.7514	2.52613e-05
pqn-36	3.1245	-1.32795	-2.51046	0.000168388
pqn-71	2.78059	-1.93516	-3.82421	0.000771593
pqn-73	3.34012	-1.41813	-2.67239	0.00151299
prkl-1	6.39084	-1.15711	-2.2301	0.000296837
pros-1	3.38093	-1.67157	-3.18562	3.74319e-05
ptp-3	13.9603	-1.0239	-2.03341	3.1514e-09
ptr-10	1.36402	-2.21766	-4.65138	7.81431e-05
ptr-16	3.28228	-1.95812	-3.88555	0.000185438
ptr-18	7.20208	-2.15107	-4.44157	3.66443e-06
ptr-4	10.9427	-1.8422	-3.58558	7.24714e-05
qua-1	15.3518	-1.51238	-2.8528	0.00120246
R02D5.1	15.2854	-1.16283	-2.23896	0.00068638
R02F11.1	23.6678	-2.01877	-4.05238	3.63981e-05
R03G8.6	6.80062	-1.10974	-2.15807	0.000253639
R03H10.11	6.41019	-1.43729	-2.70812	0.00772724
R03H10.2	9.24977	-2.02949	-4.0826	6.63788e-08
R04A9.7	4.09633	-1.37972	-2.60217	0.00514626
R05A10.1	1.90414	-4.2364	-18.8488	0.00017052
R05G9R.1	0.680032	-1.8301	-3.55563	0.00499167
R07E3.6	5.67791	-1.22259	-2.33366	0.00279305
R09E10.5	3.32449	-3.30747	-9.9003	2.63981e-15
R10E12.2	9.10811	-1.01553	-2.02165	0.00165281
R166.6	10.909	-7.52769	-184.528	5.69281e-10
R173.3	0.965739	-2.02544	-4.07115	0.000947211
R193.2	6.08982	-1.13341	-2.19377	0.000247654
ref-2	3.67197	-2.15829	-4.46385	1.2115e-05
rga-2	4.06134	-1.36849	-2.58201	4.44761e-05
rga-9	16.0185	-1.07106	-2.10098	2.10671e-06
rgs-1	4.39603	-1.52153	-2.87095	0.000616176
rhgf-2	5.69655	-1.3386	-2.52907	4.75147e-08
rocf-1	0.793545	-2.55771	-5.88774	1.03228e-05
rol-1	8.47167	-2.34923	-5.09551	0.000661584
rol-6	46.5745	-1.86101	-3.63262	0.00863714
rol-8	78.7164	-2.01957	-4.05463	0.00079484
sad-1	3.35639	-1.20009	-2.29753	0.000714009
sams-5	2.87351	-1.49209	-2.81295	0.00280229
sdz-24	18.3892	-1.62989	-3.0949	0.000584517
sdz-25	9.57182	-1.61658	-3.06647	4.56576e-05
sdz-28	16.7517	-1.79853	-3.47865	3.5804e-06
sdz-30	13.3178	-2.15552	-4.45529	2.02938e-06
sdz-33	5.01939	-1.77451	-3.42122	0.000144864
sdz-4	7.98464	-1.75384	-3.37256	0.000127895
sdz-5	3.56217	-1.35839	-2.56399	0.00476804
sdz-9	5.31906	-1.8512	-3.608	4.78587e-05
sem-2	9.62186	-1.10584	-2.15225	0.000406607
sepa-1	20.0822	-1.78991	-3.45793	1.57451e-13
shn-1	10.3596	-1.38041	-2.60341	2.02242e-09
shw-3	0.922473	-1.64252	-3.12212	0.00881785
skpo-2	5.49885	-1.52955	-2.88697	0.00605269
skr-10	44.3725	-1.45626	-2.74396	1.60364e-06
skr-13	26.3517	-1.40204	-2.64275	6.42661e-05
skr-21	23.3045	-1.20042	-2.29807	0.000151753
skr-7	100.056	-1.01956	-2.0273	1.66839e-05
skr-8	58.3146	-1.63406	-3.10385	7.36244e-09
skr-9	29.0297	-1.79459	-3.46918	5.86702e-07
slo-1	3.42577	-1.21305	-2.31827	0.000703156
slt-1	2.45331	-1.22951	-2.34488	0.000915015
snf-11	4.77944	-1.11909	-2.1721	0.00451437
somi-1	17.8145	-1.16306	-2.23932	5.12386e-06
sox-2	11.2336	-1.08561	-2.12227	2.01369e-05
sptf-1	4.98298	-2.27455	-4.83848	8.70848e-06
sqt-1	55.9649	-2.02253	-4.06295	0.00308458
sqt-2	78.6481	-2.16593	-4.48757	0.000343597
sqt-3	297.176	-2.54299	-5.82796	3.22781e-13
srap-1	6.39492	-1.53774	-2.90338	3.57369e-07
ssp-9	2.93126	-4.23246	-18.7974	0.00613233
sto-1	39.2704	-1.08163	-2.11643	5.40278e-07
subs-4	3.31312	-1.85818	-3.6255	0.000927673
sup-26	91.5998	-1.34302	-2.53681	1.18986e-08
sup-37	17.2689	-1.25687	-2.38976	1.8686e-11
sups-1	6.00339	-1.50156	-2.83149	0.00033555
suro-1	11.3285	-1.35602	-2.55977	0.00239358
swt-5	1.81682	-1.88372	-3.69026	0.0061068
syd-9	8.11994	-2.17181	-4.50587	5.35106e-14
sym-1	39.192	-2.23525	-4.70845	4.46444e-12
sym-2	9.90599	-1.13838	-2.20133	0.000147325
T01D3.3	1.53594	-1.65013	-3.13861	7.0187e-05
T02E9.5	44.3354	-2.60715	-6.09297	9.72648e-15
T03F1.6	13.7055	-1.29781	-2.45856	0.000807045
T03G6.1	11.8967	-2.19635	-4.58318	6.74255e-07
T04C12.1	2.43529	-3.79784	-13.908	0.00469108
T05D4.2	15.0913	-1.34497	-2.54026	0.00011525
T05H10.3	14.0345	-3.62626	-12.3485	1.07718e-14
T06D8.10	2.73665	-1.39545	-2.63071	0.00754802
T08G5.3	5.06464	-1.47958	-2.78867	0.00785199
T09B4.5	76.3619	-1.65455	-3.14826	1.61329e-12
T14B4.19	21.4181	-2.04805	-4.13546	2.75294e-06
T14E8.4	0.665723	-2.78551	-6.89481	0.00581762
T16G1.2	2.17231	-1.56667	-2.9622	0.00751817
T19A5.3	7.79283	-1.97917	-3.94266	1.16347e-05
T19C3.2	5.91523	-1.50644	-2.84108	0.00328975
T19C3.3	27.3384	-1.92426	-3.79543	4.38923e-06
T19C4.1	7.01499	-1.32264	-2.50124	0.00189502
T20F5.4	4.74475	-2.01377	-4.03836	2.87101e-07
T23C6.4	21.0781	-1.12757	-2.18491	2.17589e-05
T23F2.13	7.90623	-1.8579	-3.62479	0.000501007
T24B8.3	197.687	-1.42259	-2.68067	2.38675e-13
T24E12.13	1.31323	-2.31008	-4.95911	0.00867423
T24F1.7	4.46827	-2.51027	-5.69727	0.00190316
T25E12.6	16.4918	-1.2318	-2.3486	0.00186174
T26C12.3	5.63763	-1.48569	-2.80052	0.00202832
T26C5.2	4.92702	-1.95245	-3.87032	0.000377707
T26E3.8	4.62138	-1.31228	-2.48334	0.00868079
T27A1.3	2.0463	-2.44847	-5.45836	0.000418174
T28B8.1	39.3148	-1.23939	-2.36099	1.71269e-08
T28F4.1	18.0581	-1.00044	-2.00061	2.72916e-05
tag-275	5.4306	-1.05485	-2.07751	0.0029572
tba-8	3.55462	-2.55041	-5.85801	0.000190671
tbb-4	4.14154	-2.13083	-4.37968	2.97454e-06
tbx-8	3.88363	-1.99951	-3.99863	0.000165428
tep-1	31.4366	-1.12518	-2.18129	9.30421e-09
timm-17B.2	32.4009	-1.23922	-2.36071	0.000911397
tsp-14	7.22894	-1.29367	-2.45151	0.00044971
ttn-1	1.2445	-1.57548	-2.98034	5.54234e-07
ttr-50	159.198	-1.31592	-2.48962	4.40553e-05
tts-1	383.5	-1.69323	-3.23379	1.73776e-13
tts-2	44.5808	-1.68382	-3.21277	2.70354e-05
ttx-1	3.76373	-1.27068	-2.41276	0.00414254
twk-11	0.644537	-2.15364	-4.4495	3.85957e-05
ugt-57	3.40096	-2.60304	-6.07564	2.62061e-06
unc-120	16.3661	-1.21215	-2.31683	4.90177e-05
unc-13	3.94103	-1.18677	-2.27642	0.000407457
unc-130	5.61424	-1.90691	-3.75006	1.08305e-05
unc-2	2.50942	-1.12613	-2.18273	0.00015127
unc-22	6.89065	-1.2249	-2.33739	3.91454e-05
unc-3	1.86652	-1.71928	-3.29272	0.000492319
unc-30	2.4898	-1.94527	-3.85111	0.000374655
unc-39	3.48818	-3.38802	-10.4687	6.13386e-06
unc-41	2.07472	-1.12427	-2.17991	0.0022755
unc-42	2.44566	-1.92558	-3.79891	0.0014787
unc-53	7.45427	-1.12318	-2.17827	1.05633e-05
unc-6	6.85877	-1.40357	-2.64555	1.68189e-05
unc-7	2.89574	-1.22932	-2.34457	0.00143476
unc-75	2.745	-1.96477	-3.9035	4.30636e-06
unc-77	1.16274	-1.3595	-2.56596	0.0012093
unc-8	0.584531	-1.88292	-3.68821	0.00879724
unc-82	5.63371	-1.02528	-2.03535	4.14742e-05
unc-86	3.34655	-1.60184	-3.0353	0.000593482
vab-2	13.9829	-1.11999	-2.17345	0.000354225
vab-23	10.2345	-1.48044	-2.79034	0.000296476
vab-7	1.95363	-1.77528	-3.42305	0.00886942
vet-2	19.325	-1.18567	-2.27469	4.47787e-06
vet-6	15.1802	-1.63296	-3.10149	1.22564e-06
W02F12.8	5.12007	-2.11122	-4.32057	0.0072894
W03F9.4	2.67353	-1.68756	-3.22112	0.00018737
W03G11.4	8.8625	-1.05846	-2.0827	0.000463158
W04A8.4	34.4101	-1.40784	-2.65339	1.24371e-06
W06H8.5	7.95559	-2.5256	-5.75812	0.000474686
W08G11.1	1.48154	-2.37762	-5.1968	0.00170302
W10G11.1	1.52264	-3.93301	-15.2741	0.00386297
W10G11.2	5.27061	-1.36365	-2.57335	0.00776236
wrt-1	14.4639	-2.45768	-5.49333	3.14863e-08
wrt-10	45.1698	-2.31271	-4.96814	1.19599e-09
wrt-2	11.7557	-2.66248	-6.33122	4.78123e-09
wrt-4	5.07421	-2.05523	-4.15609	3.85773e-05
wrt-6	2.43084	-1.51916	-2.86625	0.00826668
wrt-9	1.93277	-1.38203	-2.60635	0.00805054
Y102A11A.5	17.7725	-1.40979	-2.65698	0.00479544
Y105C5B.3	0.705174	-3.06867	-8.39	0.00622538
Y105E8B.9	3.31515	-1.21369	-2.3193	0.00194891
Y106G6D.2	9.4296	-1.28271	-2.43296	0.000886485
Y110A2AL.4	10.7028	-1.48301	-2.79531	4.58697e-05
Y116F11A.1	1.65489	-2.56111	-5.90161	0.00558955
Y11D7A.5	4.30586	-1.70707	-3.26496	0.0053056
Y17D7C.6	2.87911	-3.78448	-13.7798	0.00117441
Y18H1A.9	3.58972	-1.33146	-2.51657	0.00539568
Y22D7AR.10	251.157	-1.1504	-2.21975	5.88987e-06
Y37A1B.7	10.0345	-2.13894	-4.40439	3.92572e-05
Y38A10A.2	1.52506	-1.76147	-3.39044	0.00343096
Y38H6A.5	2.2034	-2.12013	-4.34734	0.00820091
Y38H6C.16	7.90193	-1.50341	-2.83513	0.000536002
Y39G10AL.1	13.5685	-1.16422	-2.24113	0.000564666
Y41D4B.14	8.0408	-1.37781	-2.59874	0.00190652
Y41D4B.26	8.97339	-2.15508	-4.45395	2.75005e-05
Y41D4B.6	2.23092	-3.30021	-9.8506	3.82995e-06
Y43B11AL.1	4.04591	-2.08383	-4.2393	3.94817e-05
Y43F8B.3	2.61812	-1.93649	-3.82775	5.06153e-05
Y45F10C.4	93.8435	-1.11002	-2.15849	3.15497e-06
Y45G5AM.5	15.1951	-1.67298	-3.18872	0.00022259
Y46G5A.7	9.05856	-1.24227	-2.36571	0.00622676
Y47D3B.6	12.8632	-1.32351	-2.50274	0.0042317
Y48E1B.8	7.99487	-3.17889	-9.05608	1.49223e-06
Y53F4B.27	2.76556	-1.34762	-2.54491	0.00875237
Y54G2A.76	7.57366	-2.09217	-4.26388	7.42838e-05
Y55B1BR.6	2.90133	-1.55566	-2.93967	0.00909246
Y55D5A.1	5.22628	-1.08871	-2.12684	0.00604956
Y57G11C.42	3.51454	-1.32045	-2.49744	0.00632462
Y64G10A.7	2.99534	-2.06648	-4.18863	9.01122e-09
Y65A5A.1	13.6566	-1.44643	-2.72533	0.00164204
Y65B4BL.1	12.0888	-1.65184	-3.14234	0.00167665
Y65B4BM.3	29.7667	-1.90448	-3.74374	3.04172e-09
Y71A12B.11	25.7298	-1.71152	-3.27506	0.000118265
Y71F9AL.7	8.42543	-1.40397	-2.64629	0.00117074
Y71G12B.25	14.8303	-1.01621	-2.0226	0.00055929
Y71H2AM.15	4.31685	-1.30329	-2.46791	0.00450611
Y73E7A.8	4.29261	-1.8027	-3.48872	9.86387e-05
Y75B7AR.1	14.4159	-1.67814	-3.20015	0.00816165
Y75B8A.6	10.2551	-2.16891	-4.49684	2.31453e-08
Y7A9D.1	17.9964	-1.24252	-2.36611	0.00139689
Y82E9BR.1	4.06084	-1.52839	-2.88464	0.000194603
Y82E9BR.17	19.9191	-2.51405	-5.71223	4.45029e-10
Y95B8A.6	5.43224	-1.09963	-2.143	0.000728219
Y97E10AR.1	3.61209	-1.3929	-2.62607	0.000113819
Y97E10C.1	36.2519	-1.32978	-2.51364	2.91744e-05
Y9C2UA.1	3.59401	-1.23947	-2.36112	0.00321391
Y9C9A.13	1.02388	-1.8288	-3.55242	0.00397771
zag-1	5.15958	-1.96513	-3.90447	2.38436e-08
ZC116.3	1.21646	-1.05416	-2.07651	0.00101172
ZC123.1	6.40269	-2.37697	-5.19445	6.12694e-07
ZC247.1	3.01522	-1.49389	-2.81647	3.73521e-07
ZC376.1	0.794883	-1.67964	-3.20348	0.00945419
ZC84.1	0.30177	-2.73062	-6.63742	0.0008221
ZC84.6	0.424239	-2.40879	-5.31028	0.000882735
zeel-1	2.01021	-1.62628	-3.08717	0.000137526
zig-10	2.35214	-1.57391	-2.97711	0.00312911
zip-7	11.7752	-2.41789	-5.3439	6.81133e-07
zip-8	33.5127	-1.61798	-3.06945	6.57976e-07
ZK1025.2	8.66646	-2.60682	-6.09161	5.01124e-05
ZK1025.3	25.1094	-2.60671	-6.09114	6.85348e-05
ZK1025.8	8.01138	-2.59379	-6.03683	0.000250233
ZK1053.4	23.4889	-1.14361	-2.20933	0.000102082
ZK180.6	18.8197	-2.1015	-4.29154	0.000336723
ZK287.1	6.14237	-2.02335	-4.06526	6.63264e-09
ZK430.5	2.04141	-1.26198	-2.39824	0.00164522
ZK6.6	2.58447	-1.26153	-2.3975	0.00698357
ZK930.6	2.70957	-1.78017	-3.43468	0.00337739
ZK970.7	34.4115	-1.34523	-2.54071	0.00073401
zmp-2	3.85385	-1.93045	-3.81175	9.36843e-05
zoo-1	12.2283	-1.09165	-2.13118	8.52078e-06
ztf-11	12.7648	-1.13415	-2.19489	9.11917e-05
ztf-16	6.45739	-1.31551	-2.4889	8.08523e-05
ztf-22	28.5873	-1.02112	-2.02949	3.83079e-06
ztf-30	1.16638	-1.78531	-3.44692	0.00612868
ztf-6	37.3325	-1.12411	-2.17968	6.36211e-08

## Sheet: Supplementary Table9
Supplementary Table9
Genes whose expression is altered by LMB exposure that overlap with genes reported as XPO1 cargo in Kirli et al, eLife 2015 and Kumar et al, Sci. Adv., 2022.
LMB_increase_2°C (3 h)		LMB_decrease_2°C (3 h)		LMB_increase_25°C (20 h)		LMB_decrease_25°C (20 h)
Wormbase ID	Gene name	Wormbase ID	Gene name	Wormbase ID	Gene name	Wormbase ID	Gene name
WBGene00003999	pgp-5	WBGene00000164	apm-3	WBGene00003903	pab-2	WBGene00002244	laf-1
WBGene00004000	pgp-6	WBGene00000479	cgh-1	WBGene00008034	C39E9.11	WBGene00004471	rps-2
WBGene00004001	pgp-7	WBGene00004007	pgp-13	WBGene00018321	sand-1	WBGene00007836	C31C9.2
WBGene00004002	pgp-8	WBGene00004132	ifet-1			WBGene00013674	Y105E8A.14
WBGene00004004	pgp-10	WBGene00012484	car-1
WBGene00004008	pgp-14	WBGene00012911	acl-7
WBGene00006533	tba-7

## Sheet: Supplementary Table10
Supplementally Table10
WormCat Category 2	RGS	AC	PValue
Stress response: pathogen	67	192	8.51944e-50
Stress response: detoxification	35	206	2.31928e-18
Stress response: C-type Lectin	35	256	8.97134e-16
Proteolysis proteasome: E3	47	590	1.91904e-12
Metabolism: lipid	38	526	2.50905e-09
Metabolism: short chain dehydrogenase	9	42	1.47719e-06
Stress response: heavy metal	5	16	7.39701e-05
Extracellular material: matrix	7	67	0.00116336
Proteolysis general: aspartate	5	33	0.00134101
Proteolysis general: serine	5	34	0.00151076
Development: apoptosis	6	64	0.00422789
Stress response: unassigned	5	49	0.00634243
Metabolism: unassigned	10	192	0.0137777
Signaling: heteromeric G protein	9	170	0.0171949
Transmembrane transport: major facilitator	6	89	0.0177665
Proteolysis general: unassigned	5	68	0.0215153
Protein modification: methyltransferase	5	76	0.0318956
Metabolism: carbohydrate	5	83	0.0431635
Proteolysis general: cysteine	3	41	0.0702178
Transmembrane transport: solute carrier	8	197	0.080689
Stress response: signaling	1	4	0.103851
Transmembrane transport: ABC	3	50	0.107968
Extracellular material: galectin	2	26	0.122945
Peroxisome: transporter	1	5	0.123288
Transmembrane protein: unassigned	45	1692	0.137818
Transmembrane transport: potassium channel	5	121	0.140344
Transmembrane transport: ammonium	1	6	0.142302
Proteolysis general: metallopeptidase	5	123	0.147
Lysosome: acid phosphatase	2	31	0.160272
Neuronal function: transcription factor	1	7	0.160904
Signaling: MAPK	2	32	0.167967
Proteolysis general: inhibitor	3	66	0.189081
Extracellular material: chitinase	2	37	0.207236
Transmembrane transport: acid sensing	1	10	0.214319
Transmembrane transport: sugar	1	10	0.214319
Proteolysis general: lysozyme	1	11	0.231356
Transcription factor: GATA	1	11	0.231356
Transcription factor: ETS	1	12	0.248024
Cytoskeleton: claudin	1	15	0.295886
Proteolysis general: carboxypeptidase	1	16	0.311152
Transmembrane transport: unassigned	2	51	0.319669
Protein modification: acetyltransferase	1	17	0.326087
Signaling: lipid	3	102	0.398731
DNA: replication	2	69	0.457287
Signaling: unassigned	2	70	0.464475
Metabolism: 1CC	1	29	0.481924
Transcription factor: NHR	6	259	0.513989
Transmembrane transport: sodium channel	1	32	0.514882
Globin	1	36	0.555583
Metabolism: insulin	1	39	0.583849
Cytoskeleton: motor protein	1	41	0.601685
Neuronal function: unassigned	1	42	0.610314
Signaling: phosphatase	4	196	0.6316
Transcription factor: ZF	1	53	0.693731
Extracellular material: secreted protein	1	54	0.700364
Metabolism: nucleotide	2	111	0.705371
Ribosome: EIF	1	60	0.737245
Muscle function	1	62	0.7485
Cell cycle: chromosome dynamics	1	65	0.764483
Signaling: S/T kinase	1	66	0.769582
Extracellular material: collagen	3	184	0.772414
Cytoskeleton: microtubule	2	128	0.775037
Protein modification: carbohydrate	2	129	0.778647
DNA: repair	1	68	0.779449
Neuronal function: synaptic function	4	244	0.786317
Signaling: Y kinase	1	73	0.802307
Cytoskeleton: unassigned	1	77	0.818873
Development: general	1	81	0.834049
Trafficking: ER/Golgi	1	87	0.854459
Development: somatic	1	122	0.932279
Nucleic acid: binding	2	229	0.960915
Non-coding RNA: linc	1	174	0.978235
Signaling: small GTPase	1	183	0.982114
Metabolism: mitochondria	1	366	0.999665
Transmembrane protein: seven transmembrane receptor	6	1473	1
Non-coding RNA: ncRNA	5	7850	1
Pseudogene	1	2081	1
Unassigned	230	6343	5.599e-10
